# Supplementary material for: Role of the AP-5 adaptor protein complex in late endosome-to-Golgi retrieval
Source: PLoS Biol. 2018 Jan 30;16(1):e2004411. doi: 10.1371/journal.pbio.2004411 (PMC5806898; doi:10.1371/journal.pbio.2004411)
Supplement: S2 Data — The fold change (control:KO) was calculated for each protein for both knockout lines (AP5Z1_KO1 and AP5Z1_KO2) in 2 biological repeats and the results averaged. Proteins were ranked from the highest to lowest ratio. The top 5 hits are all Golgi-associated proteins. A number of other potentially interesting proteins are highlighted by asterisks. These include several lysosomal hydrolases that are mutated in lysosomal storage diseases (GBA, HEXA, GNS), lipases (PLD1, DAGLB), proteins associated with either endosomes (TBC1D5, PIK3R4, SORT1) or lysosomal positioning (BORCS6, ARL8A, ARL8B), and proteins associated with neuronal function (ATXN10, SYNGR3). KO, knockout; SILAC, stable isotope labelling of amino acids in cell culture; SORT1, sortilin. (XLSX) [file pbio.2004411.s004.xlsx]

## Sheet: EXPT data
Protein names	Gene names	Ratio H/L KO1_expt1	Ratio H/L variability [%] KO1_expt1	Ratio H/L count KO1_expt1	Ratio H/L KO1_expt2	Ratio H/L variability [%] KO1_expt2	Ratio H/L count KO1_expt2	Ratio H/L KO2_expt1	Ratio H/L variability [%] KO2_expt1	Ratio H/L count KO2_expt1	Ratio H/L KO2_expt2	Ratio H/L variability [%] KO2_expt2	Ratio H/L count KO2_expt2		Average
Adenosine 3-phospho 5-phosphosulfate transporter 1	SLC35B2	2.3888	14.778	3	4.14701	10.391	3	2.25415	10.59	8	3.81171	24.31	5		3.15042
Golgi apparatus protein 1	GLG1	2.8582	11.747	10	3.79455	52.139	20	2.34192	22.399	26	2.35758	67.204	8		2.83806
Golgi membrane protein 1	GOLM1	3.1967	30.048	3	2.71398	21.9343	6	2.22191	17.607	6	2.72358	18.148	2		2.71404
Polypeptide N-acetylgalactosaminyltransferase 2;Polypeptide N-acetylgalactosaminyltransferase 2 soluble form	GALNT2	1.9055	9.6944	6	3.64212	14.187	5	1.65534	9.0031	8	2.89292	28.414	3		2.52397
Golgi integral membrane protein 4	GOLIM4	2.6663	14.927	7	1.92111	66.38	3	1.70436	12.422	5	2.71572	50.765	5		2.25187
Synaptogyrin-3	SYNGR3	2.5186	11.098	10	1.59622	13.971	4	3.05786	10.24	6	1.50534	0.92718	2		2.16951
Na(+)/H(+) exchange regulatory cofactor NHE-RF1	SLC9A3R1	2.0217	20.924	10	2.27693	36.537	8	1.8301	24.95	11	2.00796	22.243	5		2.03417
Phospholipase D1	PLD1	1.5836	13.408	5	2.03039	18.049	7	1.41743	54.682	5	2.79413	31.715	9		1.95639
Glucosylceramidase	GBA	2.1322	18.011	3	1.66561	22.806	4	1.55134	40.15	4	1.96155	24.59	8		1.82767
6-phosphofructokinase, liver type	PFKL	1.56	9.178	17	1.36803	27.034	14	2.32889	26.616	22	1.77256	22.294	20		1.75737
Glycogen phosphorylase, liver form;Phosphorylase	PYGL	1.894	27.858	187	1.43256	24.875	65	2.03898	18.377	118	1.58357	19.641	67		1.73728
TBC1 domain family member 5	TBC1D5	2.1443	67.604	11	1.14421	15.18	9	1.91765	31.831	5	1.64638	16.596	20		1.71313
Beta-hexosaminidase subunit alpha	HEXA	1.9105	8.7096	2	1.68262	37.393	6	1.10012	25.38	11	1.76464	14.392	10		1.61447
Synaptic vesicle membrane protein VAT-1 homolog	VAT1	1.7079	29.392	43	1.55164	15.123	22	1.52915	11.863	45	1.40066	15.764	22		1.54734
Ataxin-10	ATXN10	1.728	9.2161	9	1.49675	37.617	7	1.21771	7.8155	15	1.556	28.531	4		1.49962
Uncharacterized protein C17orf59	C17orf59	1.6738	13.684	5	1.40575	27.2	7	1.20667	8.562	6	1.70471	25.731	5		1.49773
Sortilin	SORT1	1.6511	22.626	8	1.34424	9.4935	11	1.277	13.846	13	1.64276	18.252	12		1.47877
Cdc42-interacting protein 4	TRIP10	1.4375	17.835	13	1.56605	18.674	11	1.28649	10.45	11	1.62016	15.824	12		1.47755
Sn1-specific diacylglycerol lipase beta	DAGLB	1.6856	19.688	32	1.51577	17.771	17	1.22952	14.549	33	1.44812	40.571	22		1.46975
ADP-ribosylation factor-like protein 8A	ARL8A	1.3464	8.8451	11	1.67282	15.556	11	1.1719	11.148	7	1.62931	8.2917	6		1.45511
N-acetylglucosamine-6-sulfatase	GNS	1.7951	17.088	16	1.26085	58.843	17	0.939681	10.291	13	1.79546	26.001	22		1.44777
Phosphoinositide 3-kinase regulatory subunit 4	PIK3R4	1.7204	15.325	6	1.19474	88.012	5	1.31398	10.336	4	1.55821	38.543	3		1.44683
ADP-ribosylation factor-like protein 8B	ARL8B	1.5602	11.769	5	1.39913	11	8	1.21749	9.9969	2	1.60002	9.8607	2		1.44421
Glutamine--tRNA ligase	QARS	1.4217	16.924	52	1.21351	17.902	23	1.54317	51.858	49	1.58621	14.943	14		1.44115
LMBR1 domain-containing protein 2	LMBRD2	1.5357	18.75	4	1.6972	16.374	3	1.08977	18.711	4	1.44063	18.911	7		1.44082
Rho GTPase-activating protein 17	ARHGAP17	1.3763	19.413	11	1.52005	19.607	6	1.4883	32.726	11	1.35841	80.346	13		1.43577
Bystin	BYSL	2.1347	6.8444	9	0.958923	62.325	2	1.01683	10.792	18	1.59444	10.213	5		1.42622
Basic leucine zipper and W2 domain-containing protein 2	BZW2	1.4319	8.4987	8	1.55876	52.689	12	0.99785	5.3024	15	1.71435	46.176	7		1.42572
Vesicular integral-membrane protein VIP36	LMAN2	0.98939	6.8174	5	2.23771	20.444	4	0.86579	5.0349	5	1.49245	37.694	5		1.39634
Ras-related protein Rab-4B	RAB4B	1.4296	20.296	6	1.43524	14.65	5	1.05488	2.6372	2	1.66308	24.335	4		1.3957
Eukaryotic translation initiation factor 3 subunit I	EIF3I	1.7172	17.248	26	1.37675	18.137	13	1.10853	8.3339	29	1.37591	79.588	13		1.3946
Dihydrolipoyllysine-residue acetyltransferase component of pyruvate dehydrogenase complex, mitochondrial	DLAT	1.2781	57.466	8	2.28984	31.223	3	0.694405	8.1318	3	1.24863	8.9664	5		1.37774
Proteasome activator complex subunit 4	PSME4	1.432	50.434	15	1.23328	18.513	4	1.26055	19.757	18	1.57073	24.484	2		1.37414
Intercellular adhesion molecule 1	ICAM1	1.0054	13.011	20	1.84645	16.069	10	1.77512	9.7836	13	0.864205	21.538	12		1.37279
EGF-like repeat and discoidin I-like domain-containing protein 3	EDIL3	1.9396	10.276	16	0.98222	18.655	5	1.84512	17.949	34	0.722924	16.981	14		1.37246
Eukaryotic translation initiation factor 3 subunit C	EIF3C	1.7116	12.185	56	1.32287	14.189	22	1.09201	17.5	62	1.35203	20.729	28		1.36963
Phosphatidylinositol 4-phosphate 3-kinase C2 domain-containing subunit alpha	PIK3C2A	1.5183	21.962	64	1.19717	26.508	70	1.15489	27.025	75	1.58332	21.628	39		1.36342
Inosine-5-monophosphate dehydrogenase;Inosine-5-monophosphate dehydrogenase 1	IMPDH1	1.3895	6.1128	8	1.22482	61.859	3	1.30714	8.1771	6	1.51867	20.591	7		1.36003
6-phosphofructokinase, muscle type;6-phosphofructokinase	PFKM	1.1899	11.544	31	1.40575	33.674	16	1.48554	40.77	41	1.34491	29.51	27		1.35652
Eukaryotic translation initiation factor 3 subunit A	EIF3A	1.6765	22.175	99	1.31189	21.531	39	1.06316	22.677	96	1.3745	38.253	29		1.35651
Transmembrane protein 63B	TMEM63B	1.5218	10.488	7	1.43608	55.014	6	1.2749	31.265	5	1.18889	25.653	12		1.35542
28 kDa heat- and acid-stable phosphoprotein	PDAP1	1.532	15.053	15	1.39485	20.681	9	0.970339	25.324	18	1.52088	23.473	13		1.35452
Programmed cell death protein 4	PDCD4	1.6443	7.99	20	0.993449	13.262	11	1.32657	11.501	30	1.44658	19.45	16		1.35272
RUN and SH3 domain-containing protein 1	RUSC1	1.6245	12.267	28	1.01373	9.8393	10	1.36907	8.8579	19	1.39955	17.4	9		1.35171
Eukaryotic translation initiation factor 3 subunit M	EIF3M	1.6129	13.116	15	1.45309	18.95	7	1.04802	11.746	20	1.28449	15.146	12		1.34962
Autophagy-related protein 9A	ATG9A	1.4842	23.742	50	1.24761	21.246	29	1.39755	18.263	45	1.25858	22.342	26		1.34699
Dynamin-1-like protein	DNM1L	1.2559	20.868	11	1.50999	6.3563	2	0.975417	8.5205	8	1.64546	17.041	3		1.34669
Annexin A5;Annexin	ANXA5	1.0109	24.833	12	1.7117	5.4049	4	1.23692	4.0435	7	1.42166	31.856	4		1.34529
1-phosphatidylinositol 4,5-bisphosphate phosphodiesterase beta-3	PLCB3	1.4292	23.326	14	1.28792	38.592	13	1.51977	15.061	7	1.13492	68.359	14		1.34295
Aldehyde dehydrogenase family 16 member A1	ALDH16A1	1.253	29.181	28	1.1065	41.53	13	1.45055	28.986	30	1.53586	32.569	10		1.33648
Melanotransferrin	MFI2	1.047	6.6064	4	1.33745	20.694	6	1.86797	17.243	7	1.08402	55.564	10		1.33411
Eukaryotic translation initiation factor 3 subunit E	EIF3E	1.6617	9.3091	38	1.31566	6.7015	14	1.06238	26.63	41	1.29585	11.736	14		1.3339
Synaptogyrin-2	SYNGR2	1.4765	12.73	19	1.21451	12.885	20	1.27004	11.879	19	1.37278	16.211	18		1.33346
TBC1 domain family member 4	TBC1D4	1.3267	26.66	20	1.02722	19.622	9	1.59948	51.999	11	1.35504	14.111	7		1.32711
Protein LTV1 homolog	LTV1	1.5129	10.399	12	1.39845	20.599	3	0.971973	15.754	17	1.41245	45.283	5		1.32394
Fatty acid synthase;[Acyl-carrier-protein] S-acetyltransferase;[Acyl-carrier-protein] S-malonyltransferase;3-oxoacyl-[acyl-carrier-protein] synthase;3-oxoacyl-[acyl-carrier-protein] reductase;3-hydroxypalmitoyl-[acyl-carrier-protein] dehydratase;Enoyl-[acyl-carrier-protein] reductase;Oleoyl-[acyl-carrier-protein] hydrolase	FASN	1.0473	12.589	296	0.86138	21.1	6	1.50144	14.155	298	1.87988	23.111	5		1.3225
Staphylococcal nuclease domain-containing protein 1	SND1	1.4676	20.288	28	1.28465	16.773	13	0.998436	21.343	26	1.51124	16.116	22		1.31548
Eukaryotic translation initiation factor 3 subunit L	EIF3EIP	1.6206	14.998	51	1.22289	30.063	17	1.08048	15.353	45	1.30911	13.628	15		1.30827
Dihydropyrimidinase-related protein 2	DPYSL2	1.3842	12.885	19	1.35538	13.921	3	1.56161	11.718	19	0.928614	21.985	7		1.30745
Pre-rRNA-processing protein TSR1 homolog	TSR1	1.5539	57.26	10	1.53739	15.965	4	0.9919	13.028	9	1.14542	20.08	7		1.30715
Putative deoxyribose-phosphate aldolase	DERA	1.2662	5.4191	10	1.08546	38.348	4	1.4394	29.465	9	1.43584	11.464	3		1.30672
Proteasomal ATPase-associated factor 1	PAAF1	1.2187	15.337	8	1.1706	7.9027	2	1.2654	11.597	5	1.57166	17.782	2		1.30659
Deoxyribonuclease-2-alpha	DNASE2	2.4506	12.763	2	0.891632	33.735	3	0.908261	17.56	9	0.974172	7.3902	6		1.30617
Secretory carrier-associated membrane protein 3	SCAMP3	1.3521	26.632	87	1.12225	47.092	61	1.28748	14.352	77	1.44536	25.941	50		1.3018
Tumor protein D53	TPD52L1	1.5212	26.334	15	1.0232	5.4743	7	1.36852	68.995	13	1.29081	17.076	7		1.30093
ATP-binding cassette sub-family B member 6, mitochondrial	ABCB6	1.2301	23.559	8	1.09158	22.791	5	1.12939	12.863	7	1.72724	39.761	7		1.29458
Junctional adhesion molecule A	F11R	0.69237	11.398	5	1.40181	69.284	10	1.27446	17.468	3	1.80516	53.327	7		1.29345
CD44 antigen	CD44	1.0556	21.501	32	1.1877	35.805	20	2.21385	25.154	29	0.715064	27.345	26		1.29305
AP-4 complex subunit epsilon-1	AP4E1	1.5459	10.947	8	1.17102	21.248	13	1.32303	12.234	12	1.11834	44.45	19		1.28957
Eukaryotic translation initiation factor 3 subunit F	EIF3F	1.6621	11.624	31	1.18292	10.599	12	1.04597	15.107	25	1.25704	8.8554	9		1.28701
Cullin-1	CUL1	1.2944	34.226	10	1.30954	28.731	2	1.07785	12.266	7	1.44161	28.959	9		1.28085
Histidine--tRNA ligase, cytoplasmic	HARS	1.0953	12.356	13	2.12332	23.429	2	1.17653	20.332	18	0.725625	41.72	6		1.2802
Syntaxin-16	STX16-NPEPL1	1.5052	17.414	3	1.09602	16.344	7	1.15997	39.918	4	1.33109	9.7018	5		1.27307
Rab5 GDP/GTP exchange factor	RABGEF1	1.3096	11.877	7	1.32898	26.858	6	1.09576	13.126	7	1.34607	51.967	9		1.27011
Protein kinase C and casein kinase substrate in neurons protein 2	PACSIN2	1.1022	17.918	12	1.4789	15.012	19	1.13016	13.003	9	1.36726	42.233	20		1.26963
Protein kinase C and casein kinase substrate in neurons protein 3	PACSIN3	1.1446	25.016	14	1.42309	17.402	13	1.12277	10.319	19	1.38733	12.524	13		1.26945
Formin-binding protein 1-like	FNBP1L	1.189	12.018	16	1.22658	13.731	9	1.15611	7.6462	16	1.5016	37.854	18		1.26832
Basal cell adhesion molecule	LU	0.68783	12.06	9	1.17421	19.349	5	1.28461	8.5392	6	1.92323	22.176	6		1.26747
Syntaxin-6	STX6	1.2197	6.784	5	1.27401	16.181	15	0.970537	20.678	8	1.59431	22.254	11		1.26464
Lysosome membrane protein 2	SCARB2	1.3258	11.77	9	1.41873	2.7207	9	0.915878	20.568	12	1.39691	32.681	12		1.26433
Actin-related protein 3	ACTR3	1.5509	13.556	2	1.26379	29.623	11	1.1507	17.885	3	1.08641	23.08	6		1.26295
Trans-Golgi network integral membrane protein 2	TGOLN2	1.7455	25.505	20	1.15049	21.581	4	1.30239	13.291	14	0.850451	32.55	8		1.26221
Guanine nucleotide-binding protein-like 1	GNL1	1.3408	38.628	11	1.12828	14.152	3	1.16439	16.405	6	1.38647	35.901	8		1.25499
Eukaryotic translation initiation factor 3 subunit D	EIF3D	1.6486	17.356	25	1.16784	23.577	5	1.0513	9.209	32	1.13492	20.269	12		1.25066
Annexin A6;Annexin	ANXA6	0.92066	7.5753	29	1.71455	21.429	32	1.35869	39.975	29	1.00352	9.4845	36		1.24936
Glycogen [starch] synthase, muscle	GYS1	1.5796	27.216	195	0.963784	32.04	218	1.45375	39.796	292	0.996522	33.621	170		1.24841
Eukaryotic translation initiation factor 3 subunit G	EIF3G	1.5612	18.591	6	1.20228	17.591	6	1.04708	10.358	12	1.17986	25.015	4		1.2476
Transmembrane protein 179B	TMEM179B	1.3025	11.318	6	1.05622	62.576	5	1.21274	21.149	5	1.40606	46.515	3		1.24438
Ras-related protein Rab-2A	RAB2A	1.3321	5.8071	22	1.1908	13.953	19	1.03752	39.988	10	1.40919	38.461	15		1.2424
Synaptophysin-like protein 1	SYPL	1.3728	26.275	14	1.32488	28.223	8	1.05456	18.207	17	1.2164	24.067	6		1.24216
AP-4 complex subunit beta-1	AP4B1	1.5474	15.535	3	1.2089	20.844	7	1.16152	36.438	3	1.0473	42.562	11		1.24128
Eukaryotic translation initiation factor 3 subunit K	EIF3K	1.681	13.048	13	1.08186	14.367	5	1.1189	30.118	8	1.06689	16.215	3		1.23716
Spermatogenesis-associated protein 5	SPATA5	1.2609	24.672	19	1.12904	10.743	5	1.191	19.062	20	1.36277	54.303	12		1.23593
Biogenesis of lysosome-related organelles complex 1 subunit 1	BLOC1S1	1.3536	3.1916	7	1.05647	3.6944	3	1.21308	31.368	6	1.31212	0.46742	5		1.23381
Ras-related protein Rab-12	RAB12	1.5138	7.7437	10	1.08663	17.942	9	1.21738	5.1226	6	1.11656	16.912	4		1.23359
Eukaryotic translation initiation factor 2 subunit 1	EIF2S1	1.5456	35.262	27	1.24493	20.604	18	1.00634	10.943	38	1.11803	26.641	16		1.22873
Phosphatidylinositol 4-kinase type 2-alpha	PI4K2A	1.4843	21.839	27	1.07122	15.091	13	1.12619	12.516	31	1.23089	23.259	25		1.22815
AP-4 complex subunit mu-1	AP4M1	1.5118	5.0233	4	1.04633	70.546	7	1.32789	8.3375	9	1.02427	16.23	5		1.22757
Secretory carrier-associated membrane protein 1	SCAMP1	1.7439	24.908	8	1.20965	11.825	23	1.0414	19.345	8	0.914799	21.644	17		1.22744
AMSH-like protease	STAMBPL1	1.703	14.38	9	0.803365	13.592	15	1.23306	3.1511	5	1.16697	22.04	13		1.2266
ADP-ribosylation factor-binding protein GGA2	GGA2	1.4307	15.603	5	1.09208	26.364	6	1.27722	14.649	3	1.10219	22.918	6		1.22555
Carboxypeptidase D	CPD	1.914	63.839	25	1.05554	17.887	27	0.985817	19.453	29	0.946727	23.694	15		1.22552
Dynactin subunit 2	DCTN2	1.3737	10.479	7	0.957666	11.511	2	1.4777	14.388	18	1.09212	7.352	3		1.2253
Peptidyl-prolyl cis-trans isomerase B	PPIB	0.99487	8.6397	8	1.50471	7.5606	10	0.999882	7.6003	6	1.39918	4.9731	6		1.22466
Coatomer subunit delta	ARCN1	1.223	11.171	24	1.62807	12.646	16	0.92619	13.083	31	1.12055	18.376	31		1.22445
	DNAJC13	1.6206	19.983	173	0.774086	23.397	75	1.30206	16.685	146	1.18913	26.678	74		1.22147
Eukaryotic translation initiation factor 6	EIF6	1.4072	4.3416	8	1.31809	3.8639	4	1.27203	6.1266	10	0.884037	27.604	3		1.22034
Structural maintenance of chromosomes protein 4;Structural maintenance of chromosomes protein	SMC4	1.2502	21.604	29	0.834765	5.0662	3	1.12718	14.015	38	1.66277	74.262	3		1.21873
Transcription elongation factor A protein 1	TCEA1	1.3084	19.837	9	1.29194	6.7293	3	0.976422	16.815	11	1.29001	15.34	4		1.2167
Serine/threonine-protein kinase RIO2	RIOK2	1.4776	10.24	14	1.11136	7.5768	2	0.972801	26.788	16	1.28013	23.801	5		1.21047
Eukaryotic translation initiation factor 2 subunit 2	EIF2S2	1.6412	12.342	28	1.1411	11.595	10	0.994163	15.192	33	1.06185	17.592	15		1.20958
Isoleucine--tRNA ligase, cytoplasmic	IARS	1.2475	15.376	136	1.19289	13.202	61	1.22113	12.941	140	1.17477	16.502	45		1.20907
Coatomer subunit alpha;Xenin;Proxenin	COPA	1.1787	18.734	56	1.59974	26.027	76	0.923949	16.735	82	1.12	43.665	44		1.2056
RNA-binding protein NOB1	NOB1	1.3292	12.847	13	1.19155	27.254	6	0.980496	14.285	22	1.31961	7.0971	4		1.20521
Endoplasmin	HSP90B1	0.83685	5.5895	2	1.37692	18.839	5	0.902178	7.8251	7	1.69353	15.133	4		1.20237
NADPH--cytochrome P450 reductase	POR	0.98859	16.359	5	1.60619	44.748	3	0.723473	12.204	5	1.48864	64.642	5		1.20173
Dynamin-2	DNM2	1.0364	30.349	4	1.21921	21	42	0.937009	7.492	13	1.60936	36.072	27		1.20049
DnaJ homolog subfamily C member 2	DNAJC2	1.258	19.211	16	1.24468	16.998	2	0.959939	9.6997	14	1.33361	31.129	9		1.19906
Myoferlin	MYOF	1.4555	13.706	167	1.01817	47.13	121	1.09718	11.623	165	1.22524	19.904	90		1.19902
Vesicle-associated membrane protein 8	VAMP8	1.659	5.6686	10	1.05756	5.4697	10	0.948226	47.352	12	1.12651	11.895	8		1.19782
Protein YIPF6	YIPF6	1.38	20.14	8	1.27435	32.545	10	0.883642	35.652	14	1.25078	37.256	6		1.19719
Solute carrier family 12 member 4	SLC12A4	1.6884	40.592	19	1.03116	24.819	23	1.07347	23.525	20	0.991364	22.864	16		1.1961
ATP-dependent RNA helicase A	DHX9	1.4364	12.115	21	1.0558	13.781	4	0.918208	36.04	32	1.3734	8.7844	5		1.19595
26S proteasome non-ATPase regulatory subunit 13	PSMD13	1.2724	19.651	31	1.07289	21.858	15	1.28108	15.754	41	1.15371	12.804	12		1.19502
Vigilin	HDLBP	1.3288	13.499	53	0.989678	18.8	13	0.982107	12.849	62	1.47329	32.422	9		1.19347
Eukaryotic translation initiation factor 2 subunit 3;Putative eukaryotic translation initiation factor 2 subunit 3-like protein	EIF2S3	1.5325	13.602	26	1.19197	51.987	11	0.967236	8.0006	42	1.08021	43.508	17		1.19298
Ubiquitin carboxyl-terminal hydrolase isozyme L5	UCHL5	1.13	17.042	30	1.13708	14.626	12	1.32778	14.658	35	1.17661	8.2213	10		1.19287
Glycogen phosphorylase, brain form;Phosphorylase	PYGB	1.4729	19.673	306	0.989259	18.074	152	1.29102	16.063	258	1.01015	38.694	129		1.19083
Integrin beta-1	ITGB1	1.1603	14.137	23	1.05839	63.293	12	1.63812	40.256	17	0.898036	30.32	14		1.18871
H(+)/Cl(-) exchange transporter 7	CLCN7	1.4329	16.699	5	1.26379	7.4257	4	1.00743	3.8789	6	1.05012	37.349	3		1.18856
26S proteasome non-ATPase regulatory subunit 7	PSMD7	1.2772	17.305	16	0.968309	7.3519	6	1.30382	6.1996	15	1.20313	77.464	7		1.18812
Coatomer subunit beta	COPB2	1.2221	23.153	39	1.50773	17.857	39	0.916883	10.689	68	1.10225	25.655	45		1.18724
RuvB-like 2	RUVBL2	1.2016	11.999	55	1.19541	16.456	20	1.1995	72.04	85	1.15137	23.726	14		1.18697
Spermatogenesis-associated protein 5-like protein 1	SPATA5L1	1.2972	19.099	12	0.859034	10.61	4	1.22721	11.221	10	1.36056	35.927	3		1.186
ATP-citrate synthase	ACLY variant protein	1.0843	14.219	60	1.06845	73.854	16	1.45055	35.329	63	1.127	24.11	19		1.18257
Proteasome subunit alpha type-4;Proteasome subunit alpha type;Proteasome subunit beta type	PSMA4	1.2504	15.181	34	1.09812	5.3665	10	1.26872	8.4659	28	1.11134	8.39	8		1.18214
Coatomer subunit beta	COPB1	1.2408	25.741	33	1.52256	23.624	28	0.919974	12.823	54	1.04141	23.373	46		1.18119
Cytosolic phospholipase A2;Phospholipase A2;Lysophospholipase	PLA2G4A	1.9468	22.776	15	1.14756	21.084	7	0.879833	20.095	21	0.747791	19.433	7		1.1805
AP-1 complex subunit sigma-1A	AP1S1	1.4687	6.1389	16	1.21745	15.122	12	0.967137	16.885	18	1.05528	9.0207	12		1.17714
Aminoacyl tRNA synthase complex-interacting multifunctional protein 1;Endothelial monocyte-activating polypeptide 2	AIMP1	1.3299	13.586	20	1.1365	11.096	13	1.18614	10.976	35	1.03741	20.811	15		1.17249
Lysosome-associated membrane glycoprotein 1	LAMP1	1.1038	23.258	14	1.17127	12.881	8	0.923187	32.248	14	1.48269	16.758	8		1.17024
Vesicle-associated membrane protein 4	VAMP4	1.1845	14.455	7	1.11739	7.041	5	0.933024	12.035	4	1.44087	6.6219	3		1.16895
DnaJ homolog subfamily B member 1	DNAJB1	1.4223	18.289	10	1.05772	21.408	4	1.23858	17.858	14	0.956305	31.386	6		1.16873
Dysbindin	DTNBP1	1.3082	9.3691	8	0.956242	17.237	4	1.20987	48.694	10	1.20012	16.831	6		1.16861
26S protease regulatory subunit 7	PSMC2	1.249	14.316	72	1.04599	13.899	26	1.27302	12.519	74	1.10606	11.503	22		1.16852
Proteasome subunit alpha type-7;Proteasome subunit alpha type	PSMA7	1.2515	7.9819	27	1.09384	12.612	12	1.24686	10.236	27	1.08021	14.747	10		1.1681
26S proteasome non-ATPase regulatory subunit 4	PSMD4	1.2487	29.742	50	1.05973	9.3343	18	1.27832	9.7182	42	1.07689	13.361	21		1.16591
Proteasome subunit alpha type-3;Proteasome subunit alpha type	PSMA3	1.2672	19.206	25	1.08018	25.604	18	1.26022	5.7381	20	1.0554	10.452	9		1.16575
26S proteasome non-ATPase regulatory subunit 12	PSMD12	1.2658	21.23	51	1.06577	24.5	24	1.28086	25.605	81	1.05043	21.859	18		1.16572
N-alpha-acetyltransferase 16, NatA auxiliary subunit	NARG1L	1.3545	42.828	20	0.792287	13.707	5	1.2484	9.0839	22	1.26453	38.413	11		1.16493
Proteasome subunit beta type-2;Proteasome subunit beta type	PSMB2	1.2461	9.4859	28	1.0651	33.036	15	1.2367	12.382	26	1.10999	9.6826	10		1.16447
AMP deaminase 2	AMPD2	0.94195	25.276	73	1.21921	16.507	66	1.14728	11.235	33	1.3492	26.761	62		1.16441
Proteasome subunit beta type-5	PSMB5	1.2708	32.058	49	1.04465	68.109	26	1.2622	24.669	36	1.07978	12.566	18		1.16436
26S protease regulatory subunit 10B	PSMC6	1.253	8.6936	48	1.02186	12.502	19	1.27413	19.247	63	1.10624	23.647	26		1.16381
Actin-related protein 2/3 complex subunit 4	ARPC4	1.3916	18.367	4	1.15678	8.5034	4	1.03088	18.795	4	1.07352	4.5176	5		1.16319
SPRY domain-containing protein 7	SPRYD7	1.3413	5.5386	7	1.09585	8.8687	5	0.999793	13.657	5	1.2148	19.911	6		1.16294
Actin-related protein 2/3 complex subunit 1B	ARPC1B	1.2634	16.817	2	1.14211	13.115	8	1.21175	13.054	3	1.0341	19.625	5		1.16284
Glucose-6-phosphate 1-dehydrogenase	G6PD	1.1206	17.786	16	1.18803	14.095	3	1.12045	22.492	27	1.22168	8.5876	6		1.16269
Coatomer subunit epsilon	COPE	1.2487	2.8283	4	1.5182	20.734	3	0.997287	14.167	8	0.885634	14.011	7		1.16246
RuvB-like 1	RUVBL1	1.1875	52.014	37	1.1106	5.4329	5	1.19475	34.89	51	1.15371	38.7	14		1.16164
Proteasome subunit alpha type-2;Proteasome subunit alpha type	PSMA2	1.2913	16.679	18	1.01306	23.167	12	1.25558	11.6	18	1.08482	24.401	14		1.16119
AP-1 complex subunit mu-1	AP1M1	1.4021	12.603	55	1.15091	13.321	43	0.997817	10.423	70	1.09194	15.292	42		1.16069
26S protease regulatory subunit 8	PSMC5	1.2423	44.938	52	1.06895	14.633	21	1.27048	11.124	69	1.05497	29.5	26		1.15918
26S proteasome non-ATPase regulatory subunit 11	PSMD11	1.2537	24.131	51	1.05404	13.664	20	1.26165	16.53	61	1.06725	14.333	22		1.15916
Protein transport protein Sec23A	SEC23A	1.2977	8.2818	12	0.986158	16.971	21	1.0944	7.4671	14	1.25477	36.976	22		1.15826
Fructose-bisphosphate aldolase;Fructose-bisphosphate aldolase C	ALDOC	1.1821	20.065	11	1.08043	17.003	9	1.20314	20.117	6	1.16457	30.935	11		1.15756
Proteasome subunit alpha type;Proteasome subunit alpha type-6	PSMA6	1.269	20.154	34	1.06175	56.971	19	1.24675	10.56	42	1.04976	11.7	14		1.15681
Inositol polyphosphate 5-phosphatase OCRL-1	OCRL	1.1314	14.574	35	1.0175	26.892	47	0.904353	12.289	51	1.56938	30.181	34		1.15566
Methionine aminopeptidase 1;Methionine aminopeptidase	METAP1	1.2608	7.8041	7	1.00543	9.2204	4	1.20921	48.52	14	1.14683	31.628	7		1.15557
Nascent polypeptide-associated complex subunit alpha	NACA	1.1519	36.427	40	1.08571	25.192	20	1.02673	31.221	53	1.35596	17.231	15		1.15508
Alkaline phosphatase, placental type;Alkaline phosphatase;Alkaline phosphatase, placental-like	ALPP	0.85662	17.045	9	0.776281	28.589	7	2.14849	34.58	5	0.838785	34.691	11		1.15505
26S protease regulatory subunit 6B	PSMC4	1.2432	13.374	29	1.05152	16.206	19	1.27004	19.408	52	1.05203	17.512	17		1.1542
26S proteasome non-ATPase regulatory subunit 6	PSMD6	1.2518	20.932	41	1.01616	43.695	27	1.26883	16.401	66	1.06916	38.923	24		1.15149
Argininosuccinate synthase	ASS1	0.94401	12.25	29	1.26345	13.006	15	1.20126	15.65	33	1.19282	10.867	12		1.15039
Adenylyl cyclase-associated protein;Adenylyl cyclase-associated protein 1	CAP1	1.143	39.154	19	1.20228	24.011	4	1.25061	31.591	30	1.00469	17.118	9		1.15014
Ras-related protein Rab-1B;Putative Ras-related protein Rab-1C	RAB1B	1.3781	13.913	16	0.992862	14.076	9	1.09348	11.515	9	1.13351	12.45	9		1.14949
Arginine--tRNA ligase, cytoplasmic	RARS	1.3271	11.929	66	1.0589	23.269	22	1.20336	11.236	89	0.996645	18.748	27		1.1465
Proteasome activator complex subunit 2	PSME2	1.1305	8.1902	9	1.00091	14.555	8	1.25889	7.1853	7	1.19417	18.761	5		1.14612
DNA damage-binding protein 1	DDB1	1.4245	27.14	19	0.929761	28.63	13	1.17675	13.92	18	1.05264	16.42	7		1.14591
Macrophage-capping protein	CAPG	1.1793	5.5838	6	1.09845	8.7195	3	1.27148	10.594	9	1.0287	23.192	2		1.14448
Aspartate--tRNA ligase, cytoplasmic	DARS	1.1915	14.961	53	1.04784	21.124	22	1.22566	8.5632	65	1.10944	9.2185	21		1.14361
AP-1 complex subunit gamma-1	AP1G1	1.4063	16.877	93	1.12786	26.109	80	0.988853	17.401	90	1.0508	24.376	67		1.14345
Proteasome-associated protein ECM29 homolog	ECM29	1.3869	16.314	105	0.879649	86.303	20	1.16273	18.932	80	1.13701	18.33	22		1.14157
26S proteasome non-ATPase regulatory subunit 2	PSMD2	1.2365	12.404	111	1.04574	27.135	36	1.25569	17.3	125	1.02532	21.136	37		1.14081
Proteasome subunit beta type;Proteasome subunit beta type-7	PSMB7	1.2306	2.8214	9	1.09342	9.5951	8	1.24233	2.4042	8	0.994619	15.269	8		1.14024
Vesicle-associated membrane protein 3	VAMP3	1.4561	6.9258	14	1.04683	10.864	14	1.01386	16.719	25	1.04165	11.504	6		1.13961
Clathrin interactor 1	CLINT1	1.4992	12.731	62	1.04172	28.441	84	0.835827	23.018	96	1.17863	44.665	66		1.13884
SNARE-associated protein Snapin	SNAPIN	1.2725	7.6586	17	0.976773	14.279	6	1.19431	47.939	16	1.11011	8.6398	4		1.13842
Interleukin enhancer-binding factor 2	ILF2	1.4461	5.6527	11	1.03778	17.488	9	0.916596	6.0268	14	1.15315	24.591	11		1.13841
Proteasome activator complex subunit 1	PSME1	1.175	20.593	6	1.06233	14.26	9	1.25061	4.1887	8	1.06418	14.316	5		1.13803
E3 ubiquitin-protein ligase RBX1	RBX1	1.2552	13.302	8	1.06217	6.2831	6	1.14993	7.8758	8	1.08205	5.7648	2		1.13734
Heterogeneous nuclear ribonucleoproteins C1/C2	HNRNPC	1.6621	25.379	7	0.903783	5.3621	3	0.981743	10.956	8	1.00094	89.748	6		1.13714
Calcyclin-binding protein	CACYBP	1.0538	24.874	8	1.07532	10.432	7	1.12774	6.0042	9	1.28903	16.712	5		1.13647
Interleukin enhancer-binding factor 3	ILF3	1.3326	36.614	34	1.14043	21.66	29	0.874743	23.632	23	1.1911	32.354	37		1.13472
Protein cappuccino homolog	CNO	1.3146	6.4897	10	0.866241	7.8792	5	1.26088	10.838	6	1.09691	6.2314	4		1.13466
Ras-related protein Rab-1A	RAB1A	1.3022	23.457	35	0.988421	7.4602	26	1.06651	26.454	30	1.1814	22.052	24		1.13463
Proteasome subunit beta type-1;Proteasome subunit beta type	PSMB1	1.2283	13.836	25	1.0351	7.251	10	1.25425	31.056	34	1.01936	10.969	12		1.13425
	PSMC3	1.2347	16.743	61	1.04348	15.887	19	1.2378	17.319	76	1.01893	38.112	17		1.13373
Putative tyrosine-protein phosphatase auxilin	DNAJC6	1.2035	7.785	9	1.24477	51.619	17	0.867203	10.684	10	1.21885	25.538	17		1.13358
26S proteasome non-ATPase regulatory subunit 8	PSMD8	1.2355	37.742	18	1.00937	9.5607	9	1.29477	6.8908	27	0.990628	9.5586	5		1.13257
Vesicle-fusing ATPase	NSF	1.2766	18.43	39	1.01138	20.217	20	0.995642	24.197	28	1.24403	14.062	31		1.13191
CD109 antigen	CD109	0.6045	15.472	57	1.52776	16.888	31	1.13701	22.136	46	1.24986	18.401	25		1.12978
Vesicle-associated membrane protein 7	VAMP7	1.308	17.718	15	0.996801	11.421	10	0.99976	14.128	14	1.21437	24.858	7		1.12973
Elongation factor 1-gamma	EEF1G	1.2727	9.0493	29	1.04909	29.007	14	1.06558	9.9293	25	1.1308	29.965	14		1.12954
Stress-induced-phosphoprotein 1	STIP1	1.1316	7.6212	28	1.30183	19.004	5	1.09978	11.255	30	0.982339	18.928	11		1.12889
Proteasome subunit beta type-6;Proteasome subunit beta type	PSMB6	1.2051	11.06	13	1.03585	8.3632	7	1.20877	8.0479	8	1.06382	7.1455	4		1.12838
Coxsackievirus and adenovirus receptor	CXADR	0.87769	6.1903	8	1.16465	64.316	9	1.67002	9.3923	9	0.796235	18.941	8		1.12715
26S proteasome non-ATPase regulatory subunit 1	PSMD1	1.2127	16.629	111	0.983728	22.36	40	1.25205	25.662	110	1.05903	27.112	40		1.12688
Dystrophin	DMD	0.79036	18.376	8	1.63209	18.448	2	1.11107	34.442	5	0.970611	32.491	6		1.12603
Phosphoserine aminotransferase	PSAT1	1.1296	14.602	3	1.49089	26.878	5	1.08727	22.734	6	0.793104	21.924	4		1.12522
Cyclin-G-associated kinase	GAK	1.3944	18.641	24	0.969817	20.297	51	1.01703	35.625	41	1.1184	43.557	25		1.12491
AP-3 complex subunit delta-1	AP3D1	1.2174	11.105	56	0.883587	38.742	23	1.16892	23.855	49	1.228	31.725	11		1.12448
Proteasome subunit beta type-4	PSMB4	1.2413	6.8777	17	1.05487	29.958	10	1.21871	9.806	26	0.982646	12.492	9		1.12438
Glucosamine--fructose-6-phosphate aminotransferase [isomerizing] 1	GFPT1	1.014	10.378	24	1.2968	9.9775	12	1.16947	25.873	29	1.01359	14.767	20		1.12347
Elongation factor 1-beta	EEF1B2	1.2205	16.986	7	1.0289	2.6738	2	1.1316	4.1624	6	1.10827	1.3677	2		1.12232
Bifunctional glutamate/proline--tRNA ligase;Glutamate--tRNA ligase;Proline--tRNA ligase	EPRS	1.1321	13.449	269	1.06761	18.03	110	1.14617	18.329	306	1.14333	18.232	77		1.1223
Protein disulfide-isomerase A3	PDIA3	0.99254	21.356	14	1.13423	11.085	5	1.0372	6.5766	18	1.32274	19.686	6		1.12168
E3 ubiquitin-protein ligase CHIP	STUB1	1.212	6.6181	6	0.999064	14.992	3	1.21462	6.5912	11	1.05749	30.304	3		1.12079
Proteasome subunit alpha type-1	PSMA1	1.2356	11.732	46	1.00342	9.9584	21	1.23891	42.581	39	0.996952	13.643	22		1.11872
Leucine--tRNA ligase, cytoplasmic	LARS	1.273	26.717	105	1.06552	53.426	46	1.21848	14.407	103	0.90958	17.333	37		1.11665
UTP--glucose-1-phosphate uridylyltransferase	UGP2	1.0526	6.4167	17	1.01892	18.652	6	1.31906	7.0607	21	1.07518	15.957	6		1.11644
Calcium-transporting ATPase type 2C member 1	ATP2C1	1.3976	10.736	11	1.11873	43.747	8	0.876808	15.741	19	1.07211	77.064	14		1.11631
26S protease regulatory subunit 4	PSMC1	1.2155	10.832	45	0.976019	30.74	13	1.2547	11.045	43	1.01838	41.489	17		1.11615
Inosine-5-monophosphate dehydrogenase 2	IMPDH2	1.1624	8.7662	42	0.971661	18.097	16	1.28252	7.0374	26	1.04785	16.063	27		1.11611
Basic leucine zipper and W2 domain-containing protein 1	BZW1	1.2688	14.073	10	1.07457	15.164	6	1.02587	7.4027	12	1.09452	15.362	5		1.11594
Proteasome subunit beta type-3	PSMB3	1.2648	24.36	23	0.997974	14.922	12	1.28395	25.473	15	0.915658	28.547	7		1.1156
HEAT repeat-containing protein 5B	HEATR5B	1.4127	42.31	16	0.895571	27.453	22	0.955954	62.892	19	1.19509	21.043	14		1.11483
EH domain-containing protein 4	EHD4	1.3517	16.023	7	1.07524	11.721	5	1.14706	13.017	8	0.884467	8.6794	12		1.11462
Transcription factor BTF3	BTF3	1.1551	6.722	26	1.06811	41.945	7	0.977228	18.03	26	1.25723	10.984	8		1.11442
AP-3 complex subunit mu-1	AP3M1	1.1874	11.039	19	0.908895	6.7838	7	1.17609	8.087	17	1.18299	14.011	9		1.11384
Protein RCC2	RCC2	1.2209	6.1467	17	1.28943	43.255	4	0.847916	9.4715	29	1.09617	20.389	13		1.11361
ATP-binding cassette sub-family F member 1	ABCF1	1.2824	22.271	38	1.06015	19.488	12	1.07265	16.147	56	1.03907	19.356	20		1.11357
Vacuolar protein sorting-associated protein 45	VPS45	1.3649	6.1474	15	0.960516	7.7649	16	0.961418	6.623	17	1.15487	34.209	21		1.11043
Tumor protein D52	TPD52	1.3816	14.588	19	0.878475	13.91	10	1.35074	22.553	19	0.830374	11.434	9		1.1103
Aftiphilin	AFTPH	1.4387	11.504	6	0.892554	17.538	9	0.933973	10.306	10	1.17495	46.325	10		1.11004
26S proteasome non-ATPase regulatory subunit 14	PSMD14	1.2039	37.653	16	0.943672	37.822	6	1.26496	55.125	19	1.0201	10.094	5		1.10816
Atrial natriuretic peptide receptor 1;Guanylate cyclase	NPR1	0.57355	17.459	6	1.41647	18.836	4	1.3821	11.44	4	1.06026	36.451	5		1.10809
Spermatogenesis-defective protein 39 homolog	C14orf133	1.4129	20.394	4	0.828003	19.929	6	1.06583	11.621	6	1.12442	20.807	6		1.10779
Protein phosphatase 1 regulatory subunit 3D	PPP1R3D	1.0914	19.385	16	1.00476	24.205	14	1.12961	9.6976	19	1.20534	12.699	11		1.10778
Proteasome subunit alpha type-5;Proteasome subunit alpha type	PSMA5	1.223	7.6799	16	0.99236	48.094	8	1.21473	6.4195	16	1.00094	14.974	6		1.10776
AP-1 complex subunit beta-1	AP1B1	1.3436	37.115	109	1.1106	21.211	118	0.928442	28.557	177	1.04503	26.564	107		1.10692
Rab3 GTPase-activating protein non-catalytic subunit	RAB3GAP2	1.1502	18.446	13	1.0004	10.132	9	1.09194	24.353	17	1.1787	38.724	7		1.10531
Biogenesis of lysosome-related organelles complex 1 subunit 3	BLOC1S3	1.29	9.9107	21	0.815743	28.905	9	1.20778	12.304	29	1.1052	13.884	10		1.10468
Ribose-phosphate pyrophosphokinase;Ribose-phosphate pyrophosphokinase 2	PRPS2	1.1773	32.749	24	0.898587	11.731	6	1.30714	6.2262	16	1.02096	35.645	4		1.101
Protein VAC14 homolog	VAC14	1.2639	12.548	52	0.982555	15.446	22	1.13248	8.0112	54	1.01654	28.832	35		1.09887
Atlastin-2	ATL2	1.1017	9.311	9	1.51318	20.133	11	0.928939	18.644	19	0.851188	17.095	15		1.09875
Tetratricopeptide repeat protein 37	TTC37	1.3379	16.92	14	0.827274	24.917	2	1.08546	20.222	18	1.1429	16.957	7		1.09838
COP9 signalosome complex subunit 4	COPS4	1.2563	15.074	14	0.983561	25.452	5	1.0743	10.359	14	1.07634	9.0779	4		1.09763
Eukaryotic translation elongation factor 1 epsilon-1	EEF1E1	1.1531	13.685	13	1.07197	11.824	6	1.15865	19.751	12	0.991671	33.011	5		1.09385
Protein transport protein Sec24C	SEC24C	1.2382	10.817	17	0.968058	19.239	26	0.98288	8.6179	14	1.17391	17.617	21		1.09076
AP-3 complex subunit sigma-1	AP3S1	1.3163	8.3889	8	0.784075	9.6334	8	1.26	2.6763	7	1.00064	9.3677	7		1.09025
Heat shock protein HSP 90-beta	HSP90AB1	1.058	16.093	140	1.18828	23.133	55	1.04898	21.28	193	1.06547	26.089	50		1.09018
AP-3 complex subunit beta-1	AP3B1	1.1945	15.466	67	0.883001	16.41	28	1.15202	27.041	67	1.1305	11.074	30		1.09001
Glucose-6-phosphate isomerase	GPI	0.9124	20.133	7	1.28097	14.993	4	1.1613	11.032	16	1.00205	23.098	6		1.08918
Ras-related protein Rab-11B;Ras-related protein Rab-11A	RAB11B	1.318	18.518	16	1.00099	7.3408	11	1.00176	12.406	20	1.03201	8.2219	9		1.08819
Protein Muted homolog	MUTED	1.3213	6.6784	6	0.933029	24.245	7	1.21418	11.605	6	0.883116	13.824	3		1.08791
Programmed cell death protein 6	PDCD6	1.0503	11.562	18	1.09845	16.647	12	1.03383	6.9812	4	1.16721	18.359	7		1.08745
Transitional endoplasmic reticulum ATPase	VCP	1.1866	13.846	53	1.00216	40.726	19	1.10209	16.247	49	1.05626	21.963	19		1.08678
Amidophosphoribosyltransferase	PPAT	1.1476	5.9575	9	0.554404	1.1327	2	2.11659	36.23	16	0.523294	12.613	4		1.08547
Adenylosuccinate lyase	ADSL	1.2292	13.671	13	0.957583	0.50989	2	1.15909	5.1811	9	0.991303	12.649	2		1.08429
Clathrin heavy chain 1	CLTC	1.3254	13.482	538	1.06066	20.723	596	0.728121	26.364	598	1.22088	29.16	306		1.08376
X-ray repair cross-complementing protein 6	XRCC6	1.4358	10.552	35	1.00761	71.109	2	0.983852	24.103	43	0.906387	48.448	14		1.08341
Eukaryotic translation initiation factor 1A, X-chromosomal;Eukaryotic translation initiation factor 1A, Y-chromosomal	EIF1AX	1.2616	8.1342	16	1.03124	6.615	6	0.961418	15.153	12	1.07186	10.97	6		1.08153
Coatomer subunit gamma-2;Coatomer subunit gamma	COPG2	1.0465	9.8166	10	1.37088	33.411	11	0.868175	7.0907	14	1.03938	28.227	15		1.08123
Rab3 GTPase-activating protein catalytic subunit	RAB3GAP1	1.1893	19.533	13	1.03392	8.8189	6	1.16914	15.922	9	0.928921	21.426	5		1.08032
Cell surface glycoprotein MUC18	MCAM	0.84153	47.696	31	1.30519	16.462	27	1.38883	20.356	28	0.782236	38.599	26		1.07945
Clathrin light chain B	CLTB	1.4241	12.208	21	1.1287	22.873	21	0.754705	13.36	28	1.00991	23.272	14		1.07935
Secretory carrier-associated membrane protein 2	SCAMP2	1.7117	0.37465	2	1.01616	15.665	10	0.775913	19.189	5	0.812076	11.069	4		1.07896
Sorting nexin-5	SNX5	1.1417	14.233	19	1.01105	44.3	18	1.12122	17.996	22	1.03987	22.448	18		1.07846
Peptidyl-prolyl cis-trans isomerase FKBP3;Peptidyl-prolyl cis-trans isomerase	FKBP3	1.1725	8.4294	8	1.06485	4.2638	5	1.12299	7.6381	8	0.950533	27.928	2		1.07772
Vacuolar protein sorting-associated protein 35	VPS35	1.2772	11.213	34	0.987415	13.794	33	0.880882	78.88	32	1.16476	15.768	55		1.07756
Flap endonuclease 1	FEN1	1.4689	13.453	6	0.893559	8.0419	5	0.966817	9.9699	8	0.980865	9.0502	5		1.07754
Oxidoreductase HTATIP2	HTATIP2	1.6539	12.116	11	0.846548	25.933	10	1.10665	14.221	9	0.687864	9.6042	3		1.07374
Ras-related protein Rab-34	RAB34	1.0048	7.1296	11	1.14345	9.03	10	1.06705	12.205	10	1.06842	27.142	9		1.07093
Flotillin-1	FLOT1	1.095	12.318	12	1.31541	66.218	15	0.940001	23.698	23	0.932359	19.821	19		1.07069
Clathrin light chain A	CLTA	1.2644	20.413	22	1.04892	25.233	27	0.699439	27.496	23	1.26951	23.782	18		1.07057
Fructose-bisphosphate aldolase A;Fructose-bisphosphate aldolase	ALDOA	1.0943	26.888	66	0.924733	40.774	47	1.12586	32.611	55	1.13701	21.853	50		1.07047
Multifunctional protein ADE2;Phosphoribosylaminoimidazole-succinocarboxamide synthase;Phosphoribosylaminoimidazole carboxylase;Phosphoribosylaminoimidazole-succinocarboxamide synthase	PAICS	1.0336	14.042	28	1.03904	9.4775	14	1.2059	10.841	41	1.00321	13.565	11		1.07044
Phosphoribosyl pyrophosphate synthase-associated protein 1	PRPSAP1	1.1512	11.267	28	0.977862	4.6427	6	1.13613	14.576	47	1.01654	15.434	7		1.07043
Very low-density lipoprotein receptor	VLDLR	1.7347	11.547	16	1.15527	18.015	24	0.708095	10.738	25	0.680251	15.908	28		1.06958
Moesin	MSN	1.0083	20.348	100	1.18368	27.643	63	1.39203	17.093	89	0.688724	18.361	76		1.06818
Vacuolar protein sorting-associated protein 29	VPS29	1.223	14.141	10	0.989929	11.807	8	0.856351	4.5085	5	1.20319	5.0797	9		1.06812
Eukaryotic initiation factor 4A-I	EIF4A1	1.3083	11.375	45	0.941493	10.87	16	0.992993	18.591	59	1.02968	21.67	17		1.06812
Disintegrin and metalloproteinase domain-containing protein 9	ADAM9	1.3229	14.671	8	1.06996	37.249	4	1.13182	12.257	6	0.746378	50.601	3		1.06776
Proteasomal ubiquitin receptor ADRM1	ADRM1	1.1646	13.863	26	0.980544	14.483	8	1.20557	16.77	32	0.916702	6.2497	4		1.06685
Alpha-soluble NSF attachment protein	NAPA	1.0886	43.763	13	1.06837	33.634	20	0.972966	19.016	9	1.13737	13.069	21		1.06683
Synergin gamma	SYNRG	1.4776	20.188	12	0.867833	15.677	21	0.92099	30.902	23	0.99511	28.187	17		1.06538
ADP-ribosylation factor 3;ADP-ribosylation factor 1	ARF3	1.0184	25.636	18	1.09133	6.4928	8	1.0803	9.1603	16	1.06947	12.716	16		1.06487
Lethal(2) giant larvae protein homolog 2	LLGL2	0.52402	15.305	6	1.30762	47.305	7	1.36488	52.089	3	1.06154	8.8818	3		1.06451
Annexin;Annexin A11	ANXA11	1.009	7.9926	7	1.2518	23.847	7	1.15302	11.245	11	0.835531	12.162	12		1.06234
Nucleolin	NCL	1.3776	26.409	17	0.983225	13.778	4	0.897585	13.798	17	0.989952	41.455	10		1.06209
ATP-dependent RNA helicase DDX3X;ATP-dependent RNA helicase DDX3Y	DDX3X	1.3973	12.474	39	0.842609	14.808	15	0.955015	11.737	43	1.05129	29.733	21		1.06155
Arfaptin-2	ARFIP2	1.2845	12.284	13	0.965125	23.061	14	0.959122	11.446	12	1.03686	27.342	14		1.0614
ATP-binding cassette sub-family E member 1	ABCE1	1.3677	11.46	33	0.91585	15.387	3	0.950688	10.697	24	1.00549	80.269	8		1.05993
Lysine--tRNA ligase	KARS	1.2259	8.7584	58	0.970655	13.388	22	1.13745	11.445	71	0.899633	9.6002	22		1.05841
Eukaryotic peptide chain release factor subunit 1	ETF1	1.1231	6.9392	12	1.07859	19.012	5	1.12752	11.036	21	0.901782	19.32	5		1.05775
Ras-related protein Ral-A	RALA	0.90447	2.5092	3	1.61734	10.123	6	0.86844	3.6473	6	0.840627	8.0076	5		1.05772
Leucyl-cystinyl aminopeptidase;Leucyl-cystinyl aminopeptidase, pregnancy serum form	LNPEP	1.6193	10.711	12	0.831698	17.104	38	1.11206	15.492	17	0.66533	24.355	30		1.0571
Ras-related protein Ral-B	RALB	0.81747	14.402	4	1.56321	12.74	7	0.936468	4.99	3	0.910746	21.826	11		1.05697
Type-1 angiotensin II receptor-associated protein	AGTRAP	1.2788	10.644	6	0.888783	29.566	8	1.10488	17.31	6	0.955323	85.232	12		1.05695
Rho-associated protein kinase 2	ROCK2	1.3313	22.525	20	1.0025	41.793	9	1.13767	8.9656	20	0.75608	40.996	4		1.05689
Tyrosine-protein phosphatase non-receptor type 9	PTPN9	1.4444	16.812	17	0.814092	19.411	15	0.891977	29.114	19	1.07493	11.469	17		1.05635
DENN domain-containing protein 4C	DENND4C	1.356	15.023	45	0.745066	13.705	57	1.09356	12.796	43	1.02526	26.564	28		1.05497
Phenylalanine--tRNA ligase alpha subunit	FARSLA	1.182	18.734	10	0.799586	29.424	3	1.10383	13.683	15	1.13338	30.303	9		1.0547
T-complex protein 1 subunit zeta	CCT6A	1.0253	9.5339	35	1.02479	27.552	20	1.13878	11.904	43	1.0271	22.389	19		1.05399
N-alpha-acetyltransferase 20	NAA20	1.0831	26.615	12	0.963532	1.4495	2	1.04478	12.328	12	1.12037	23.81	3		1.05294
Gamma-soluble NSF attachment protein	NAPG	1.1636	14.636	3	1.07222	12.888	8	0.998623	0.32272	2	0.976997	17.716	9		1.05286
N-alpha-acetyltransferase 10	NAA10	1.1208	8.7379	44	0.937387	8.604	19	1.00462	8.1517	50	1.14757	14.829	21		1.05259
T-complex protein 1 subunit delta	CCT4	1.0431	8.9556	54	1.00409	22.233	23	1.14496	12.066	84	1.01623	16.731	29		1.0521
Trafficking protein particle complex subunit 5	TRAPPC5	1.3131	5.4223	9	0.737105	18.512	5	1.01445	40.894	4	1.14235	10.7	3		1.05175
tRNA-splicing ligase RtcB homolog	C22orf28	1.205	8.2707	17	1.23203	18.851	2	0.896879	10.1	32	0.868749	13.591	10		1.05066
Pyruvate kinase isozymes M1/M2;Pyruvate kinase	PKM2	1.0988	16.906	65	0.957499	52.502	21	1.18779	41.991	78	0.957103	18.818	24		1.0503
Peptidyl-prolyl cis-trans isomerase FKBP4;Peptidyl-prolyl cis-trans isomerase FKBP4, N-terminally processed	FKBP4	0.97769	13.328	18	1.13029	8.1289	3	1.12917	25.322	24	0.962813	24.556	2		1.04999
Mitotic checkpoint protein BUB3	BUB3	1.3915	10.433	3	0.953812	48.888	4	0.994373	12.968	11	0.859293	14.046	3		1.04974
Phenylalanine--tRNA ligase beta subunit	FARSB	1.154	9.1362	13	0.888196	5.6411	5	1.10886	21.439	21	1.04448	18.74	6		1.04888
Monocarboxylate transporter 4	SLC16A3	0.77591	28.49	34	1.44446	29.051	19	1.13491	37.385	33	0.836514	26.435	18		1.04795
T-complex protein 1 subunit epsilon	CCT5	1.0225	10.488	33	1.02479	19.572	22	1.1496	45.862	55	0.984426	21.66	28		1.04533
N-alpha-acetyltransferase 15, NatA auxiliary subunit	NAA15	1.1022	14.514	130	0.935208	18.648	44	1.00493	17.468	115	1.13547	18.104	50		1.04445
Eukaryotic translation initiation factor 2D	EIF2D	1.2001	10.715	10	0.800399	13.585	2	1.14739	14.984	9	1.02145	16.932	3		1.04233
Eukaryotic translation initiation factor 2A	EIF2A	1.1874	31.27	17	0.946605	29.767	2	1.03374	14.21	19	0.997873	27.712	8		1.0414
Transmembrane protein 87A	TMEM87A	1.1927	9.3399	8	0.776382	26.306	8	1.52087	7.4877	8	0.674786	34.257	9		1.04118
Eukaryotic translation initiation factor 5A-1;Eukaryotic translation initiation factor 5A-1-like	EIF5A	1.1095	14.537	32	1.00191	7.3711	10	1.0214	15.065	40	1.0279	9.1009	7		1.04018
Plexin-B2	PLXNB2	0.59608	21.354	40	1.5332	29.186	37	0.886236	41.35	45	1.14351	24.173	39		1.03976
Glycylpeptide N-tetradecanoyltransferase 1;Glycylpeptide N-tetradecanoyltransferase	NMT1	1.1467	10.571	35	0.926074	9.0087	8	1.05843	19.788	30	1.02753	20.35	15		1.03968
Serpin H1	SERPINH1	0.97694	11.475	11	1.13197	21.952	6	0.897287	11.457	16	1.15211	36.893	6		1.03958
Chloride intracellular channel protein 1	CLIC1	0.91602	20.275	12	1.2539	6.6035	9	1.11283	8.2723	15	0.875134	6.5888	7		1.03947
WD repeat and FYVE domain-containing protein 1	WDFY1	1.2165	12.08	8	0.94032	10.374	13	0.892584	12.389	16	1.10078	8.53	11		1.03755
Transgelin-2	TAGLN2	1.0147	22.599	15	0.971158	18.822	13	1.16384	10.429	17	0.999224	18.393	4		1.03723
Proliferation-associated protein 2G4	PA2G4	1.0324	15.668	31	1.12409	9.3114	18	0.90125	13.557	43	1.08396	12.288	16		1.03542
T-complex protein 1 subunit theta	CCT8	1.0295	13.789	62	0.992779	13.761	32	1.16682	19.328	87	0.951516	20.307	41		1.03515
Methionine--tRNA ligase, cytoplasmic	MARS	1.0844	12.539	60	0.953812	23.729	25	1.14132	16.367	89	0.96005	20.343	20		1.03489
Plexin-A1	PLXNA1	0.61342	21.34	8	1.25725	51.832	2	0.98214	13.993	7	1.28621	26.99	2		1.03475
HLA class I histocompatibility antigen, A-68 alpha chain;HLA class I histocompatibility antigen, A-11 alpha chain;HLA class I histocompatibility antigen, A-34 alpha chain;HLA class I histocompatibility antigen, A-66 alpha chain;HLA class I histocompatibility antigen, A-3 alpha chain;HLA class I histocompatibility antigen, A-30 alpha chain	HLA-A	0.94817	17.325	23	1.10574	36.823	39	1.24586	37.862	45	0.835715	21.651	30		1.03387
Poly(rC)-binding protein 1	PCBP1	1.3047	7.8956	16	0.878559	15.799	6	1.01521	9.8224	20	0.936043	19.421	10		1.03363
78 kDa glucose-regulated protein	HSPA5	1.0626	14.438	12	1.11974	62.103	6	0.88692	10.228	11	1.06283	12.229	11		1.03302
SRSF protein kinase 1	SRPK1	1.2143	10.344	11	1.07105	50.724	2	0.979171	17.551	16	0.866477	18.505	5		1.03275
Annexin A7;Annexin	ANXA7	0.99015	35.026	11	1.04524	22.53	11	1.01095	16.978	19	1.08408	15.944	7		1.03261
C-1-tetrahydrofolate synthase, cytoplasmic;Methylenetetrahydrofolate dehydrogenase;Methenyltetrahydrofolate cyclohydrolase;Formyltetrahydrofolate synthetase	MTHFD1	1.1331	13.706	245	0.904537	9.6413	48	1.09813	14.921	280	0.991733	33.36	57		1.03187
Ras-related protein Rab-14	RAB14	1.3743	36.865	23	0.73294	11.208	31	1.09077	60.251	25	0.928921	20.722	29		1.03173
40S ribosomal protein S23	RPS23	0.81589	26.882	29	1.12627	8.406	4	0.894582	13.01	37	1.28989	8.1719	4		1.03166
Homer protein homolog 3	HOMER3	1.229	9.7959	6	0.700928	8.9153	5	1.2133	12.68	9	0.98154	7.4583	3		1.03119
Flotillin-2	FLOT2	1.0918	25.728	10	1.19817	27.876	8	1.01736	8.4548	14	0.816436	61.271	13		1.03094
Tumor protein D54	TPD52L2	1.2675	21.308	67	0.858112	18.884	24	1.15302	11.107	54	0.844864	13.544	22		1.03087
N-alpha-acetyltransferase 25, NatB auxiliary subunit	NAA25	1.0639	19.87	41	0.942582	16.156	12	1.03451	30.387	58	1.07751	18.503	19		1.02963
Kinesin light chain 1	KNS2	1.2462	13.564	19	0.861213	26.036	5	1.1412	18.003	17	0.866845	6.5996	10		1.02887
F-actin-capping protein subunit beta	CAPZB	1.1394	19.178	8	0.959007	10.41	5	1.14904	16.627	5	0.865863	21.12	3		1.02833
Elongator complex protein 1	IKBKAP variant protein	1.0915	18.545	29	0.914007	26.508	5	1.17245	47.613	20	0.933096	30.806	5		1.02776
T-complex protein 1 subunit eta	CCT7	1.025	7.7808	45	1.00124	17.815	25	1.14463	14.642	53	0.940095	13.914	34		1.02774
V-type proton ATPase subunit d 1	ATP6V0D1	1.271	46.14	13	0.928839	7.4417	8	0.892772	10.479	11	1.01801	4.2704	6		1.02766
Clathrin heavy chain 2	CLTCL1	1.238	19.172	46	0.7332	33.605	62	1.00667	43.725	44	1.12503	23.611	35		1.02573
Arfaptin-1	ARFIP1	1.2276	17.778	16	0.884425	38.67	16	0.935165	21.789	14	1.05178	15.332	12		1.02474
Heat shock protein HSP 90-alpha	HSP90AA1	0.99772	39.347	30	1.11638	13.952	16	1.01982	27.883	43	0.961708	27.035	13		1.02391
Threonine--tRNA ligase, cytoplasmic	TARS	1.0027	12.938	24	1.05085	31.075	8	1.11316	17.928	30	0.928184	14.622	13		1.02372
DNA-binding protein A	CSDA	1.2543	7.8773	18	0.978533	13.202	16	0.992176	10.348	18	0.867705	21.789	20		1.02318
T-complex protein 1 subunit gamma	CCT3	0.98596	11.81	42	0.992192	26.22	33	1.13016	16.81	71	0.980374	35.714	33		1.02217
Importin-7	IPO7	1.0867	12.931	21	1.0594	17.565	5	0.955943	11.601	20	0.982339	9.6745	7		1.0211
Ras-related protein Rab-7a	RAB7A	1.1377	7.6884	30	1.09795	12.179	22	0.749097	15.105	29	1.09924	12.712	21		1.021
Coiled-coil domain-containing protein 124	CCDC124	1.0883	17.777	32	0.977024	13.885	9	0.917799	15.271	29	1.09722	24.447	7		1.02009
Protein disulfide-isomerase	P4HB	0.87753	18.992	5	0.979957	10.846	2	0.9435	15.448	8	1.27761	37.367	7		1.01965
T-complex protein 1 subunit beta	CCT2	0.99638	8.9179	45	0.985404	19.778	26	1.13911	10.234	73	0.956551	9.7998	31		1.01936
Trafficking protein particle complex subunit 3	TRAPPC3	1.1793	83.717	9	0.803257	9.5275	7	1.04867	20.607	5	1.04429	15.595	11		1.01888
Transforming protein RhoA	RHOA	0.79259	20.505	15	1.2213	11.053	11	0.922679	12.748	11	1.13308	12.38	14		1.01741
Sorting nexin-2	SNX2	1.0527	21.271	33	0.958756	14.903	38	1.00333	16.818	39	1.05393	22.163	39		1.01718
T-complex protein 1 subunit alpha	TCP1	0.97519	19.066	40	1.00753	10.365	19	1.13635	8.0373	56	0.948139	16.621	30		1.0168
Ras GTPase-activating-like protein IQGAP1	IQGAP1	1.2522	15.085	148	0.963113	22.094	41	1.23405	22.554	84	0.617377	27.238	51		1.01669
CD9 antigen	CD9	0.86135	10.846	17	1.31801	14.963	20	1.03376	15.788	20	0.846522	28.879	22		1.01491
Dyslexia-associated protein KIAA0319-like protein	KIAA0319L	0.85111	32.227	5	1.29815	30.706	16	0.942684	14.238	3	0.963489	38.846	6		1.01386
Kinesin-1 heavy chain;Tyrosine-protein kinase receptor	KIF5B	1.2287	13.339	49	0.757552	14.616	15	1.1719	14.693	31	0.893186	22.861	27		1.01283
Hsc70-interacting protein;Putative protein FAM10A5	ST13	1.0462	11.251	11	0.921968	11.529	7	1.11592	11.475	15	0.962936	17.968	4		1.01176
40S ribosomal protein S24	RPS24	0.82521	11.132	29	1.01172	19.464	7	0.8798	23.745	33	1.33017	16.668	6		1.01172
Sorting nexin-6	SNX6	1.0429	13.726	20	1.01046	12.55	27	0.904938	18.204	27	1.0866	10.551	21		1.01122
L-lactate dehydrogenase A chain;L-lactate dehydrogenase	LDHA	1.0806	31.93	19	0.986829	18.08	12	1.21319	52.807	19	0.757615	6.4033	7		1.00956
Regulatory-associated protein of mTOR	RPTOR	1.0911	25.635	7	1.03904	23.387	6	0.876996	32.353	17	1.02704	21.86	5		1.00854
Cation-dependent mannose-6-phosphate receptor	M6PR	1.4073	21.585	27	0.855095	18.921	33	0.798004	11.998	46	0.969567	15.321	23		1.00749
DNA-(apurinic or apyrimidinic site) lyase;DNA-(apurinic or apyrimidinic site) lyase, mitochondrial	APEX1	1.2873	14.848	12	0.860877	7.8799	4	0.906428	17.467	8	0.973558	18.348	5		1.00704
IST1 homolog	IST1	1.1681	8.6257	5	0.838251	4.8479	4	0.98574	128.45	7	1.03373	9.9898	3		1.00646
L-lactate dehydrogenase B chain;L-lactate dehydrogenase	LDHB	0.93748	29.132	31	1.07398	15.677	17	1.08536	22.689	37	0.921798	14.504	9		1.00466
Annexin;Annexin A4	ANXA4	0.65587	11.334	8	1.40809	13.796	12	1.14562	18.8	2	0.805691	23.975	13		1.00382
Vesicle transport through interaction with t-SNAREs homolog 1B	VTI1B	1.0724	6.7576	12	1.02806	33.199	12	0.669046	12.451	12	1.24574	32.88	10		1.00381
Ras-related protein Rab-8A	RAB8A	0.89083	13.825	8	1.12904	16.372	6	0.904838	8.3159	4	1.08997	6.5917	4		1.00367
SCY1-like protein 2	SCYL2	1.244	19.637	19	0.858363	19.899	49	0.786269	14.417	35	1.12589	18.676	28		1.00363
40S ribosomal protein S25	RPS25	0.82291	25.806	29	1.01038	8.7202	4	0.898336	6.8736	26	1.27669	26.956	6		1.00208
D-3-phosphoglycerate dehydrogenase	PHGDH	0.83695	21.259	80	1.27602	27.468	30	0.848667	14.074	85	1.0465	22.261	31		1.00204
Cofilin-1	CFL1	1.1019	30.832	18	1.04817	46.687	11	1.07907	24.999	20	0.777815	39.16	9		1.00174
Tyrosine--tRNA ligase, cytoplasmic	YARS	0.95769	25.95	21	1.10348	21.994	8	1.05181	17.793	21	0.88944	19.159	9		1.00061
Fascin	FSCN1	1.0118	9.6834	6	1.06795	15.648	9	0.997828	29.645	9	0.918544	13.555	8		0.99903
Acidic leucine-rich nuclear phosphoprotein 32 family member A	ANP32A	1.1714	5.5908	10	0.977946	25.395	7	0.900996	21.403	6	0.943534	16.261	4		0.998469
DNA replication licensing factor MCM3	MCM3	2.1535	34.455	24	0.421346	24.745	3	0.905887	15.807	21	0.513071	24.282	11		0.998451
Serine/threonine-protein phosphatase 2A 65 kDa regulatory subunit A alpha isoform	PPP2R1A	1.0964	5.4815	10	0.929677	24.245	2	1.11162	8.9827	18	0.85567	45.737	7		0.998341
40S ribosomal protein S15a	hCG_1994130	0.82359	14.818	38	1.01272	11.382	12	0.88203	10.663	52	1.27454	12.757	7		0.998221
Syntaxin-10	STX10	1.3085	19.738	13	1.04348	12.274	12	0.721387	26.81	12	0.916518	23.121	8		0.997471
V-type proton ATPase 116 kDa subunit a isoform 1	ATP6V0A1	1.1775	10.456	23	0.975264	16.502	16	0.87258	20.159	27	0.961156	57.174	20		0.996625
Ras-related protein Rab-13	RAB13	0.7021	26.338	8	1.1701	12.343	6	0.848038	7.5648	6	1.26478	12.05	5		0.996254
Cation-independent mannose-6-phosphate receptor	IGF2R	1.4592	20.104	154	0.832922	26.408	71	0.892043	20.465	174	0.800656	23.111	53		0.996205
Ras-related protein Rab-5B	RAB5B	0.90889	9.2743	6	1.06384	7.4254	4	0.849197	8.2391	2	1.16083	9.2672	6		0.995689
60S ribosomal protein L37a	RPL37A	0.79245	64.223	15	1.03309	5.6146	5	0.900831	23.81	18	1.25563	5.4851	3		0.995499
Radixin	RDX	0.98804	9.9025	26	1.14077	8.9996	14	1.14098	13.06	29	0.711687	17.17	26		0.99537
Vacuolar protein sorting-associated protein 26A	VPS26A	1.1867	13.119	8	0.899006	45.58	11	0.881412	14.686	16	1.01396	83.241	13		0.995269
40S ribosomal protein S26;Putative 40S ribosomal protein S26-like 1	RPS26	0.81728	20.145	25	0.997555	5.3436	4	0.880032	13.349	24	1.28283	21.519	3		0.994424
Transketolase	TKT	1.1109	33.05	18	0.940739	9.6669	4	1.04295	15.694	17	0.882809	22.095	9		0.994349
Serine/threonine-protein phosphatase PP1-beta catalytic subunit;Serine/threonine-protein phosphatase	PPP1CB	1.1276	4.7768	7	0.995963	14.235	4	1.11405	3.1467	7	0.73723	21.159	4		0.99371
Ras-related protein Rab-5C	RAB5C	1.0257	6.7721	15	0.968979	10.733	14	0.901615	3.1611	11	1.07794	13.856	13		0.993558
Phosphatidylinositol 4-phosphate 3-kinase C2 domain-containing subunit beta	PIK3C2B variant protein	1.068	25.699	21	0.911409	26.217	54	0.854441	15.366	23	1.13756	24.862	19		0.992852
Syntaxin-8	STX8	1.1456	9.8356	6	0.945934	10.903	2	0.737914	20.38	9	1.14143	15.032	4		0.992719
40S ribosomal protein S12	RPS12	0.81584	15.767	36	1.01658	41.725	6	0.896426	55.48	48	1.23967	17.622	7		0.992127
Heterogeneous nuclear ribonucleoprotein Q	SYNCRIP	1.1387	14.521	23	0.914593	27.325	4	0.981787	20.97	20	0.932236	10.533	10		0.991829
Ubiquilin-1	UBQLN1	1.2558	9.5082	7	0.831422	18.687	3	0.954143	11.693	4	0.925728	23.75	6		0.991773
Echinoderm microtubule-associated protein-like 4;Tyrosine-protein kinase receptor	EML4	1.1271	21.471	57	0.882582	24.749	16	1.00449	19.224	89	0.949305	34.205	24		0.990868
40S ribosomal protein S9	RPS9	0.80981	23.807	53	1.01767	28.843	20	0.889868	9.4393	68	1.24464	13.567	15		0.990496
Heterogeneous nuclear ribonucleoprotein K	HNRPK	1.2928	17.217	7	0.898504	15.798	2	0.89912	18.872	8	0.870222	10.706	5		0.990161
Ras-related protein Rab-10	RAB10	0.82996	4.5038	4	1.21024	11.631	11	0.786081	22.296	4	1.13351	12.594	9		0.989947
GTPase-activating protein and VPS9 domain-containing protein 1	GAPVD1	1.0751	27.18	15	0.937554	20.099	19	1.16174	13.557	8	0.784876	28.869	10		0.989817
Sorting nexin-1	SNX1	1.1517	6.7868	18	0.905878	10.255	18	0.910314	18.932	33	0.991364	13.019	19		0.989814
40S ribosomal protein S28	RPS28	0.80737	6.8931	12	1.01708	2.2641	3	0.898932	14.816	19	1.23574	1.3406	2		0.98978
Syntaxin-12	STX12	1.1942	9.5838	8	0.984063	30.536	14	0.792661	14.143	9	0.98504	27.381	12		0.988991
60S ribosomal protein L24	RPL24	0.79591	15.914	44	1.02471	14.605	11	0.897684	22.37	56	1.23758	11.955	13		0.98897
N-alpha-acetyltransferase 50	NAA50	1.2744	43.323	30	0.80986	19.673	4	0.949782	57.96	21	0.918974	22.592	12		0.988254
Nucleosome assembly protein 1-like 4	NAP1L4	1.013	8.0792	6	0.965292	0.92798	2	1.0701	17.616	9	0.904238	13.753	4		0.988157
40S ribosomal protein S19	RPS19	0.80758	8.4139	46	0.996466	20.129	11	0.86972	8.5211	62	1.27491	60.953	8		0.987169
Trafficking protein particle complex subunit 11	TRAPPC11	1.1988	8.2052	16	0.71235	12.807	16	0.962103	32.933	18	1.07296	62.09	22		0.986555
40S ribosomal protein S10	RPS10	0.79459	18.33	29	1.0061	4.2403	3	0.84573	16.713	41	1.29947	52.926	6		0.986473
Tubulin beta chain	TUBB	1.0362	18.685	24	0.94208	3.6996	6	1.08271	10.258	32	0.882809	8.1561	7		0.985951
Erythrocyte band 7 integral membrane protein	STOM	1.2091	21.613	15	0.833408	20.877	18	0.826145	16.885	18	1.07401	31.914	15		0.985665
Kinesin-like protein KIF13A	KIF13A	1.2118	12.732	12	0.677774	42.864	16	1.05768	16.29	17	0.993084	76.505	3		0.985084
COP9 signalosome complex subunit 3	COPS3	1.1954	44.111	7	0.725415	75.304	4	1.09241	8.2868	8	0.925728	13.144	4		0.984738
40S ribosomal protein S18	RPS18	0.80563	21.425	78	1.00744	9.0616	14	0.871365	21.027	88	1.25225	16.114	16		0.984173
40S ribosomal protein S11	RPS11	0.812	38.388	63	1.01851	10.902	24	0.869566	12.874	86	1.23635	13.715	24		0.984105
40S ribosomal protein S17;40S ribosomal protein S17-like	RPS17	0.81907	17.225	30	1.00024	11.961	6	0.898358	74.17	45	1.21793	11.055	5		0.983899
Guanine nucleotide-binding protein subunit beta-2-like 1	GNB2L1	0.80323	25.416	120	0.98884	42.837	47	0.875351	26.48	176	1.26478	37.386	48		0.98305
60S ribosomal protein L34	RPL34	0.80451	22.015	32	1.00166	10.776	8	0.892142	17.274	34	1.2331	2.8006	6		0.982852
40S ribosomal protein S21	RPS21	0.80493	11.484	27	1.01306	0.42272	2	0.869003	11.849	33	1.24323	4.2011	4		0.982554
Huntingtin-interacting protein 1-related protein	HIP1R	1.1463	19.958	21	0.741781	25.058	40	0.719422	20.591	33	1.32157	25.061	32		0.982269
Disintegrin and metalloproteinase domain-containing protein 15	ADAM15	0.67149	7.102	6	1.02328	24.737	3	1.17399	51.701	7	1.05516	34.52	6		0.980981
Sorting nexin-30	SNX30	0.99738	6.2296	5	0.99898	40.925	9	0.861849	11.922	5	1.06425	31.96	5		0.980614
Poly(rC)-binding protein 2;Poly(rC)-binding protein 3	PCBP2	1.207	19.395	7	0.920711	17.968	3	0.883509	10.615	7	0.910562	15.923	3		0.980445
40S ribosomal protein S3a	RPS3A	0.81299	25.552	98	0.998309	13.441	34	0.87609	16.795	120	1.2331	36.968	38		0.980121
60S ribosomal protein L30	RPL30	0.81198	41.164	42	0.973086	5.9062	11	0.896062	14.405	58	1.23795	8.417	11		0.979769
ATP-binding cassette sub-family G member 2	ABCG2	0.56904	47.739	14	1.30016	22.01	11	1.11107	26.644	12	0.937885	20.576	11		0.979537
40S ribosomal protein S7	RPS7	0.80045	13.924	42	0.995795	5.5916	9	0.882891	22.055	47	1.23776	28.15	10		0.979225
Ubiquitin-40S ribosomal protein S27a;Ubiquitin;40S ribosomal protein S27a;Polyubiquitin-C;Ubiquitin;Polyubiquitin-B;Ubiquitin;Ubiquitin-60S ribosomal protein L40;Ubiquitin;60S ribosomal protein L40	RPS27A	1.1312	22.559	57	0.927917	44.946	19	0.880319	18.089	70	0.971409	24.27	26		0.977711
Microtubule-associated protein;Microtubule-associated protein 4	MAP4	1.1828	20.705	139	0.851408	15.684	31	1.05531	20.813	165	0.818155	51.331	32		0.976919
Polyadenylate-binding protein 1;Polyadenylate-binding protein 3	PABPC1	1.1605	14.524	21	0.904118	16.767	8	0.946846	10.819	24	0.895212	80.964	9		0.976669
60S ribosomal protein L35	RPL35	0.79608	18.417	23	1.01381	6.7758	4	0.890442	11.304	29	1.2059	5.9753	3		0.976558
Glyceraldehyde-3-phosphate dehydrogenase	GAPDH	0.94015	23.983	141	1.00803	41.252	60	1.02023	35.376	120	0.936903	24.128	63		0.976328
60S ribosomal protein L3	RPL3	0.80764	16.88	104	0.972583	17.535	32	0.893798	13.589	158	1.22966	11.189	35		0.97592
EH domain-containing protein 1	EHD1	1.1662	6.4769	8	1.07046	7.5069	6	0.789581	12.163	7	0.876117	14.191	8		0.97559
ATP-dependent RNA helicase DDX19A;ATP-dependent RNA helicase DDX19B	DDX19A	1.1272	47.269	10	0.930012	10.164	2	0.933311	21.255	7	0.911237	15.957	4		0.97544
Guanine nucleotide-binding protein G(i) subunit alpha-1	GNAI1	0.62314	5.9526	4	1.45963	8.6178	6	0.903282	11.48	4	0.910316	18.219	7		0.974092
60S ribosomal protein L18a	RPL18A	0.81849	20.496	61	1.02823	14.522	15	0.897397	14.222	76	1.15051	54.552	17		0.973657
Ribose-phosphate pyrophosphokinase 1;Ribose-phosphate pyrophosphokinase	PRPS1	1.0216	20.638	86	0.79584	10.958	17	1.0293	27.592	67	1.04669	13.551	12		0.973357
40S ribosomal protein S4, X isoform;40S ribosomal protein S4, Y isoform 2	RPS4X	0.8016	16.82	89	0.970572	7.9689	22	0.871255	15.705	84	1.2498	13.945	26		0.973306
Importin subunit beta-1	KPNB1	0.942	16.683	38	1.06552	21.64	10	0.967921	12.877	35	0.914	34.447	9		0.97236
60S ribosomal protein L10;60S ribosomal protein L10-like	RPL10	0.80274	21.325	42	0.966884	11.311	15	0.890056	23.522	86	1.2245	17.158	16		0.971045
Protein arginine N-methyltransferase 5;Protein arginine N-methyltransferase 5, N-terminally processed	PRMT5	0.9863	12.564	21	0.918029	24.685	5	1.06072	10.274	19	0.918483	31.192	9		0.970884
F-actin-capping protein subunit alpha-1	CAPZA1	1.0396	15.314	8	0.877889	24.358	7	1.05304	6.3118	7	0.911667	34.154	4		0.970549
Nuclease-sensitive element-binding protein 1	YBX1	1.1865	18.026	12	0.855598	61.894	9	0.912732	11.609	15	0.923272	23.354	6		0.969525
Serine/threonine-protein kinase N2	PKN2	0.79715	19.882	14	1.13356	29.846	7	0.881676	34.805	11	1.06351	31.633	11		0.968975
40S ribosomal protein S13	RPS13	0.79787	9.7171	39	0.988002	7.4941	7	0.863041	15.031	43	1.22358	21.455	9		0.968123
60S ribosomal protein L15;Ribosomal protein L15	RPL15	0.81427	28.524	37	0.966382	28.665	18	0.892452	12.237	49	1.19816	20.344	19		0.967816
40S ribosomal protein S8	RPS8	0.8084	28.315	94	0.979035	10.095	19	0.867247	16.402	120	1.21658	13.102	23		0.967816
Ras-related C3 botulinum toxin substrate 1;Ras-related C3 botulinum toxin substrate 3	RAC1	0.90567	13.888	21	1.26161	15.067	19	0.894328	22.594	15	0.809498	11.888	18		0.967776
Serine/threonine-protein kinase MST4	MST4	1.0004	10.622	9	1.11102	28.078	4	1.02903	18.642	8	0.726362	11.419	5		0.966702
60S ribosomal protein L10a;Ribosomal protein	RPL10A	0.82635	17.915	36	0.995544	27.148	11	0.90836	10.156	48	1.13473	28.654	14		0.966247
40S ribosomal protein S2	RPS2	0.80532	20.184	81	0.925236	23.027	23	0.87046	12.229	94	1.26226	22.052	28		0.965819
40S ribosomal protein S5;40S ribosomal protein S5, N-terminally processed	RPS5	0.79426	16.948	69	0.94451	21.348	21	0.879347	12.77	72	1.24114	29.019	17		0.964814
60 kDa heat shock protein, mitochondrial	HSPD1	1.1048	14.766	16	0.906716	73.578	2	0.897033	22.057	20	0.948753	43.964	6		0.964325
14-3-3 protein gamma;14-3-3 protein gamma, N-terminally processed	YWHAG	0.96986	27.488	10	1.15577	13.715	7	0.931721	11.665	7	0.799305	16.857	5		0.964164
Cyclin-dependent kinase 1	DKFZp686L20222	1.1712	36.987	14	0.681235	21.412	7	1.04228	27.534	13	0.959621	27.613	3		0.963583
40S ribosomal protein S3	RPS3	0.80173	27.843	131	0.973253	23.138	40	0.869003	11.781	145	1.2062	23.728	51		0.962547
40S ribosomal protein S6	RPS6	0.79768	21.692	75	0.942582	9.526	19	0.879634	10.627	87	1.22775	54.177	24		0.961913
14-3-3 protein epsilon	YWHAE	0.97451	20.547	45	1.04172	9.7173	27	1.0052	31.021	38	0.825891	14.394	14		0.961831
AP-1 complex subunit sigma-2	AP1S2	1.3248	11.586	8	0.889705	29.113	7	0.982847	10.657	7	0.649489	23.525	7		0.96171
60S ribosomal protein L35a	RPL35A	0.78153	26.504	22	0.968812	6.5858	8	0.891381	7.6657	35	1.20178	12.1	8		0.960876
GTPase KRas;GTPase KRas, N-terminally processed	KRAS	0.65083	13.47	14	1.37935	17.473	9	0.884403	10.198	5	0.924623	25.067	7		0.959801
Importin-9	IPO9	0.97932	4.3112	5	0.77013	30.88	3	0.987031	14.065	10	1.10152	25.204	3		0.959499
CD59 glycoprotein	CD59	0.98995	7.4698	7	0.960432	25.462	7	1.22997	11.285	8	0.657471	14.545	7		0.959455
Ras-related protein Rab-4A	RAB4A	1.1112	6.5818	12	0.693898	8.9319	12	0.962368	13.578	20	1.06947	10.56	8		0.959233
60S ribosomal protein L7a	RPL7A	0.7893	20.029	106	0.957583	31.059	31	0.885894	14.009	148	1.20246	27.28	26		0.958808
Alanine--tRNA ligase, cytoplasmic	AARS	0.814	22.422	14	1.28801	18.935	5	0.910524	65.659	17	0.821839	48.047	7		0.958592
60S ribosomal protein L13	RPL13	0.78699	22.218	82	0.963197	12.556	15	0.890232	30.798	99	1.19319	26.791	17		0.958401
60S ribosomal protein L9	RPL9	0.81018	15.701	18	0.9337	8.1575	7	0.887925	6.472	26	1.20031	7.3029	10		0.958028
40S ribosomal protein S20	RPS20	0.78927	18.488	31	0.948113	32.99	7	0.86101	11.858	39	1.23359	24.415	4		0.957995
SEC23-interacting protein	SEC23IP	1.2617	19.924	9	0.827802	6.9002	10	0.900743	6.0042	9	0.83768	32.674	6		0.956981
60S ribosomal protein L8	RPL8	0.80173	24.381	67	0.959594	15.883	13	0.889117	12.228	53	1.17642	13.991	16		0.956716
Syntaxin-7	STX7	1.2456	9.7354	12	0.946521	39.595	10	0.722016	7.6987	14	0.909702	16.562	10		0.95596
N-alpha-acetyltransferase 30	NAA30	1.1485	12.299	16	0.695775	54.887	3	0.918351	6.1773	15	1.05989	7.2723	2		0.955628
60S ribosomal protein L7	RPL7	0.79965	25.531	103	0.95532	18.067	26	0.880363	12.474	92	1.186	28.396	33		0.955334
Probable phospholipid-transporting ATPase IG	ATP11C	0.92589	28.535	4	0.924482	7.9818	5	1.04285	34.026	5	0.926833	9.0564	5		0.955014
Trafficking protein particle complex subunit 8	TRAPPC8	1.1969	13.73	29	0.700677	27.931	42	0.976808	10.834	23	0.945499	31.969	25		0.954971
Asparagine--tRNA ligase, cytoplasmic	NARS	1.0139	6.2922	11	0.946605	32.467	7	0.991789	5.8331	8	0.866047	16.548	10		0.954585
MARCKS-related protein	MARCKSL1	0.67838	30.173	5	1.20169	19.442	6	1.10209	22.822	8	0.832338	25.764	6		0.953625
CD63 antigen	CD63	0.98103	51.863	20	0.862889	34.776	20	0.800985	25.692	31	1.1682	31.934	18		0.953275
60S ribosomal protein L21	RPL21	0.78077	10.34	42	0.94518	8.4885	13	0.898259	8.5865	51	1.18711	10.441	14		0.952829
La-related protein 1	LARP1	1.0973	21.479	10	0.891213	8.4976	3	0.817843	17.728	12	1.00432	13.055	3		0.952669
Tubulin beta-4B chain;Tubulin beta-4A chain	TUBB4B	1.0265	15.518	62	0.866492	21.41	38	1.08384	15.789	69	0.832768	23.679	22		0.9524
Elongation factor 2	EEF2	0.77996	15.113	388	0.945348	30.882	92	0.908625	23.104	405	1.17268	26.339	105		0.951653
LanC-like protein 1	LANCL1	0.82657	6.635	4	0.920711	7.6042	7	1.18912	10.343	8	0.86881	6.1514	7		0.951302
40S ribosomal protein SA	RPSA	0.79134	28.236	105	0.960097	23.211	29	0.860877	15.866	116	1.19012	20.512	27		0.950607
60S ribosomal protein L11	RPL11	0.79372	30.624	61	0.961773	9.0062	17	0.87641	17.756	56	1.17004	12.884	14		0.950485
60S ribosomal protein L28	RPL28	0.7855	16.174	42	0.952974	7.3699	11	0.883631	13.737	43	1.17906	8.5066	7		0.950292
60S ribosomal protein L36a	RPL36A	0.79757	18.57	24	0.952974	12.158	6	0.878232	9.3566	25	1.17053	32.094	5		0.949826
Eukaryotic translation initiation factor 3 subunit J	EIF3J	1.2784	40.305	32	0.849062	13.196	14	0.826995	34.613	20	0.844004	18.342	14		0.949615
60S ribosomal protein L23	RPL23	0.79162	18.15	34	0.970488	4.5438	7	0.878828	16.685	55	1.15604	5.7157	3		0.949244
Protein scribble homolog	SCRIB	0.74797	8.9344	7	1.34315	24.731	7	0.856417	17.605	11	0.846215	29.861	10		0.948437
60S ribosomal protein L26	RPL26	0.78668	22.088	54	0.953728	21.644	16	0.872679	8.7689	52	1.17968	31.036	22		0.948191
Eukaryotic translation initiation factor 4B	EIF4B	1.1063	7.3985	10	0.885179	13.591	5	0.775328	9.6888	22	1.02532	17.373	5		0.948032
60S ribosomal protein L31	RPL31	0.79364	21.533	30	0.93613	3.0732	5	0.876322	14.301	44	1.18484	14.528	4		0.947732
Serine-threonine kinase receptor-associated protein	STRAP	0.96754	16.865	6	0.840514	11.445	5	0.992375	16.427	12	0.987926	17.242	6		0.947089
Tripeptidyl-peptidase 2	TPP2	0.9773	12.904	302	0.863978	18.011	218	1.10676	12.508	339	0.840075	22.872	132		0.947028
40S ribosomal protein S16	RPS16	0.7921	21.896	66	0.934873	4.1656	10	0.865536	11.058	91	1.19018	11.174	14		0.945672
Trafficking protein particle complex subunit 12	TRAPPC12	1.1372	19.318	26	0.716934	23.123	13	0.967049	8.9923	23	0.960542	19.542	21		0.945431
60S ribosomal protein L13a	RPL13A	0.78392	25.644	48	0.958421	12.36	13	0.873639	12.067	71	1.16427	17.259	13		0.945062
40S ribosomal protein S27	RPS27	0.78735	15.141	38	0.936716	18.483	8	0.852487	11.985	44	1.20246	10.045	7		0.944753
60S ribosomal protein L27a	RPL27A	0.79003	22.011	24	0.950208	4.985	7	0.89658	10.752	27	1.13578	7.1049	6		0.943149
Ribosome maturation protein SBDS	SBDS	1.1069	7.2486	15	0.989678	8.3107	7	0.778154	7.6723	23	0.887291	26.025	7		0.940506
60S ribosomal protein L4	RPL4	0.79496	20.488	135	0.940068	18.204	32	0.876057	15.287	174	1.1507	17.572	36		0.940446
60S acidic ribosomal protein P0;60S acidic ribosomal protein P0-like	RPLP0	0.77913	25.041	90	0.977359	13.562	21	0.864719	17.414	99	1.1402	19.497	19		0.940352
14-3-3 protein eta	YWHAH	0.96824	8.6578	9	0.889705	10.421	5	1.11228	1.7028	6	0.786841	20.942	5		0.939266
60S ribosomal protein L36	RPL36	0.80134	17.85	27	0.941577	39.232	7	0.872072	14.029	44	1.14136	2.7963	4		0.939088
4F2 cell-surface antigen heavy chain	SLC3A2	0.73444	30.406	171	1.41077	46.657	108	0.956163	33.212	177	0.654647	23.046	119		0.939006
Large neutral amino acids transporter small subunit 1	SLC7A5	0.76525	19.033	74	1.43717	33.02	48	0.928983	19.804	86	0.62321	29.1	52		0.938653
Phosphoribosyl pyrophosphate synthase-associated protein 2	PRPSAP2	0.93929	11.179	55	0.755247	18.465	5	1.07686	11.229	59	0.981356	9.6698	5		0.938189
Epidermal growth factor receptor	EGFR	0.7892	15.936	39	1.54242	48.13	31	0.810303	33.848	43	0.604637	30.492	42		0.936641
60S ribosomal protein L27	RPL27	0.80283	16.862	46	0.917442	15.919	9	0.878828	13.85	50	1.14591	29.136	9		0.936252
DnaJ homolog subfamily A member 2	DNAJA2	1.0634	9.1367	9	0.772963	17.86	6	0.992651	12.582	12	0.914553	27.459	6		0.935892
Guanine nucleotide-binding protein G(i) subunit alpha-2	GNAI2	0.61094	4.6458	6	1.34264	13.192	5	0.927029	9.6003	5	0.862916	14.937	4		0.935882
Heat shock cognate 71 kDa protein	HSPA8	1.0838	14.997	117	0.726965	29.679	61	1.03267	13.927	151	0.895765	23.624	61		0.9348
60S ribosomal protein L19;Ribosomal protein L19	RPL19	0.79162	23.841	40	0.928588	30.244	8	0.890376	14.818	45	1.12552	19.563	9		0.934027
Rho-related GTP-binding protein RhoG	RHOG	0.85112	10.749	13	1.12175	19.961	9	0.871862	12.51	10	0.890914	8.6161	5		0.933911
Exportin-2	CSE1L	1.0633	20.772	32	0.866408	18.319	9	0.933785	15.135	40	0.86881	14.949	8		0.933076
Programmed cell death 6-interacting protein	DRIP4	1.0139	21.248	27	0.826989	20.162	11	1.0449	17.107	46	0.843575	45.755	12		0.932342
Eukaryotic translation initiation factor 4 gamma 1	EIF4G1 variant protein	1.1693	29.9	52	0.795865	60.008	9	0.987605	18.284	48	0.776219	48.692	4		0.932247
60S ribosomal protein L22	RPL22	0.78971	21.564	28	0.97032	11.789	7	0.878033	18.039	38	1.08985	20.403	5		0.931978
Unconventional myosin-Ic	MYO1C	0.71856	21.221	31	1.24091	16.585	14	1.14871	17.437	30	0.615289	18.79	28		0.930868
60S ribosomal protein L6	RPL6	0.79857	20.222	115	0.947946	19.042	21	0.885529	19.57	118	1.09071	23.17	23		0.930689
60S ribosomal protein L32	RPL32	0.79103	10.805	37	0.896241	12.032	6	0.8643	22.08	44	1.17059	16.406	7		0.93054
60S ribosomal protein L5	RPL5	0.79954	17.19	119	0.923979	13.867	46	0.882538	16.219	192	1.1149	18.681	54		0.930239
Vesicle transport through interaction with t-SNAREs homolog 1A	VTI1A	1.3707	7.8966	4	0.821098	17.679	7	0.773396	11.387	4	0.752703	10.211	4		0.929474
EH domain-containing protein 2	EHD2	1.1757	6.8072	8	0.849732	19.566	2	0.95804	45.141	4	0.733607	14.107	7		0.92927
Elongation factor 1-alpha 1;Elongation factor 1-alpha;Putative elongation factor 1-alpha-like 3	EEF1A1	1.0358	29.26	107	0.820972	44.31	50	0.984845	52.08	106	0.873231	25.187	38		0.928712
60S ribosomal protein L23a	RPL23A	0.77377	12.88	50	0.930683	6.0446	11	0.8728	9.1513	48	1.13645	14.968	12		0.928426
WD repeat-containing protein 11	WDR11	1.1851	13.926	73	0.67454	13.919	40	1.04506	11.888	66	0.808822	31.7	66		0.92838
60S ribosomal protein L17	RPL17	0.7823	18.947	37	0.977695	17.499	10	0.872348	11.893	56	1.08052	28.117	12		0.928215
Lysosomal acid phosphatase	ACP2	1.1058	7.8184	10	0.746767	16.966	6	0.711594	4.1328	9	1.14695	11.022	5		0.927778
Syntaxin-4	STX4	0.69539	19.622	4	1.4582	13.571	6	0.881842	9.3195	3	0.670058	12.594	5		0.926374
Ubiquitin carboxyl-terminal hydrolase;Ubiquitin carboxyl-terminal hydrolase 14	USP14	0.95047	14.441	25	0.870095	16.466	8	0.985011	21.129	20	0.894721	69.517	9		0.925074
60S ribosomal protein L12	RPL12	0.78899	30.634	56	0.879565	10.2	9	0.872414	30.162	68	1.15647	8.0398	14		0.924359
40S ribosomal protein S14	RPS14	0.78494	17.311	61	0.90018	18.418	14	0.854551	13.052	68	1.15014	29.801	15		0.922454
Transmembrane protein 106B	TMEM106B	1.2421	4.4893	8	0.695029	19.542	8	0.603347	15.91	15	1.14664	20.869	9		0.92178
Neural cell adhesion molecule L1	L1CAM	0.74226	16.666	37	0.980209	30.954	19	1.25238	12.506	37	0.707635	38.679	23		0.92062
Alpha-enolase;Enolase	ENO1	0.88862	24.557	53	0.996633	19.484	16	1.01383	34.407	56	0.780947	28.297	18		0.920006
Heterogeneous nuclear ribonucleoprotein U	HNRNPU	1.1907	23.447	174	0.741546	23.1	56	0.842319	30.263	156	0.902703	29.104	74		0.919317
Protocadherin-7	PCDH7	0.73141	20.99	10	0.673107	48.734	6	1.3301	11.855	10	0.940525	65.311	3		0.918785
Sodium-coupled neutral amino acid transporter 1	SLC38A1	1.1435	23.527	12	1.00116	13.929	19	0.9004	12.848	11	0.625113	17.147	15		0.917543
BAG family molecular chaperone regulator 2	BAG2	1.0157	6.292	12	0.594217	6.0232	8	1.0685	9.3494	14	0.990198	14.224	6		0.917153
Myotubularin-related protein 6	MTMR6	1.166	9.3559	10	0.514649	6.3732	2	0.984624	9.445	3	0.992654	37.453	7		0.914482
Golgi-specific brefeldin A-resistance guanine nucleotide exchange factor 1	GBF1	1.1379	23.411	19	0.813614	30.257	9	0.951902	8.7053	8	0.754115	35.353	3		0.914383
Importin-5	IPO5	1.0057	15.063	47	0.817394	11.633	12	0.996802	15.536	36	0.82976	18.002	13		0.912414
Protein FAM91A1	FAM91A1	1.1876	13.609	28	0.631852	21.805	21	1.06758	11.372	23	0.760562	30.061	26		0.911898
Plasminogen activator inhibitor 1 RNA-binding protein	SERBP1	0.72416	14.354	81	0.924649	9.3877	23	0.81271	12.092	114	1.17348	21.082	25		0.908749
Plastin-3	PLS3	1.0906	12.698	7	0.836877	26.896	12	1.07703	9.6771	10	0.626526	32.331	16		0.907758
Eukaryotic translation initiation factor 4 gamma 2	EIF4G2	1.1823	29.851	10	0.871101	43.063	2	0.867336	19.075	7	0.708065	24.679	4		0.9072
DnaJ homolog subfamily C member 7	DNAJC7	1.0389	15.015	17	0.803717	11.277	5	0.926355	27.673	21	0.852662	7.0483	3		0.905409
DnaJ homolog subfamily A member 1	DNAJA1	1.2709	6.9779	9	0.642612	17.815	6	0.910116	23.198	15	0.797586	14.64	7		0.905303
Adenosylhomocysteinase	AHCY	1.002	11.596	3	0.934202	17.502	7	1.02872	16.786	13	0.652928	14.762	6		0.904462
Heat shock 70 kDa protein 1A/1B	HSPA1A	1.109	19.615	67	0.804941	21.852	40	0.905931	17.417	85	0.794148	19.25	33		0.903505
Laforin	EPM2A	1.1566	7.4715	3	0.668087	14.028	7	1.0607	9.2952	6	0.728143	9.931	5		0.903383
14-3-3 protein beta/alpha;14-3-3 protein beta/alpha, N-terminally processed	YWHAB	0.89423	12.314	11	0.974426	15.588	14	0.964333	9.3963	14	0.776526	14.644	10		0.902379
Huntingtin-interacting protein 1	HIP1	1.095	38.028	6	0.848391	19.24	35	0.590596	21.405	23	1.07296	27.533	26		0.901738
Paralemmin-1	PALM	0.9142	16.376	3	1.30619	23.914	4	0.855092	35.262	4	0.530711	10.81	7		0.901548
Protein Njmu-R1	C17orf75	1.1547	15.883	11	0.623321	11.342	12	1.03533	18.422	18	0.792367	7.3861	12		0.90143
Methylosome protein 50	WDR77	0.99902	16.222	7	0.842022	19.792	4	0.985949	7.426	8	0.778613	20.534	3		0.901401
Myristoylated alanine-rich C-kinase substrate	MARCKS	1.0033	11.07	30	0.902861	14.801	10	1.12299	9.0197	39	0.575729	22.104	15		0.90122
Phosphoglycerate kinase 1;Phosphoglycerate kinase	PGK1	0.83864	18.967	10	1.00057	15.661	4	0.937605	48.018	14	0.822944	2.87	5		0.89994
Basigin	BSG	0.63762	19.411	41	1.26898	22.44	27	0.95369	10.276	53	0.738765	24.957	34		0.899765
Sorting nexin-3	SNX3	1.1342	18.685	11	0.793544	11.751	7	0.728375	25.566	10	0.942306	4.0337	3		0.899606
Synaptosomal-associated protein 29;Synaptosomal-associated protein	SNAP29	1.256	25.629	10	0.701959	30.753	9	0.979701	9.4962	4	0.647831	11.049	4		0.896373
Glycogen debranching enzyme;4-alpha-glucanotransferase;Amylo-alpha-1,6-glucosidase	AGL	0.79467	17.273	609	0.851576	16.534	461	0.902741	20.43	668	1.03404	22.45	302		0.895756
Phosphorylase b kinase regulatory subunit alpha, liver isoform	PHKA2	1.3374	19.197	37	0.625684	18.951	33	1.08865	22.848	38	0.531257	21.884	17		0.895749
Sorting nexin-9	SNX9	0.87251	6.1012	2	0.990432	21.523	15	0.631676	7.0095	5	1.07671	23.009	10		0.892832
FERM, RhoGEF and pleckstrin domain-containing protein 1	FARP1	0.67249	24.359	4	1.19155	31.276	3	1.18548	38.366	3	0.520936	42.238	7		0.892613
LIM and SH3 domain protein 1	LASP1	1.0175	16.947	4	0.845039	11.16	4	1.07703	3.5316	5	0.629841	73.267	7		0.892352
2,3-cyclic-nucleotide 3-phosphodiesterase	CNP	0.70179	85.062	18	1.12057	14.233	20	1.008	22.628	19	0.73459	12.425	20		0.891237
UV excision repair protein RAD23 homolog B	RAD23B	0.99161	46.044	7	0.884509	31.509	2	1.00536	17.267	4	0.683136	13.619	4		0.891153
Leukocyte surface antigen CD47	CD47	0.9609	13.345	11	0.823896	7.3866	4	1.16185	16.627	7	0.616824	51.019	7		0.890868
Copine-8	CPNE8	1.1575	34.76	10	0.995125	31.531	7	0.769676	35.373	6	0.640586	25.907	12		0.890722
Neutral amino acid transporter B(0)	SLC1A5	0.91196	12.406	30	1.17052	24.167	16	0.937141	30.263	41	0.532117	35.699	31		0.887934
Tyrosine-protein kinase transmembrane receptor ROR2	ROR2	0.58687	23.166	9	1.24795	5.7226	4	1.00273	17.411	6	0.705732	57.987	11		0.88582
Phosphorylase b kinase gamma catalytic chain, testis/liver isoform	PHKG2	1.2918	13.942	12	0.585477	12.48	14	1.07101	14.033	20	0.590042	13.266	15		0.884583
Protein SEC13 homolog	SEC13	1.2971	8.0095	19	0.655282	10.23	19	0.696469	8.2961	12	0.887905	10.411	10		0.884189
Catenin delta-1	CTNND1	0.90084	68.709	9	0.782793	8.8453	8	0.981986	22.922	12	0.864635	19.581	10		0.882563
14-3-3 protein theta	YWHAQ	0.93211	21.153	9	0.834237	15.975	7	0.985	23.652	11	0.774868	14.219	5		0.881554
Heat shock protein 105 kDa	HSPH1	1.0837	15.704	6	0.721753	12.867	3	0.886479	23.876	6	0.832093	42.491	2		0.881006
Protein transport protein Sec31A	SEC31A	1.3097	17.03	104	0.64609	18.917	85	0.692451	21.929	97	0.87538	23.206	65		0.880905
V-type proton ATPase catalytic subunit A	ATP6V1A	1.0769	15.492	6	0.837908	23.134	4	0.866463	21.954	8	0.739195	16.37	6		0.880116
60S ribosomal protein L29	RPL29	0.76809	19.158	28	0.848224	5.1316	5	0.854827	10.607	36	1.03821	19.229	5		0.877338
Ezrin	EZR	0.76325	11.218	40	0.946353	15.396	30	1.18327	11.39	41	0.609352	12.589	36		0.875556
Phosphorylase b kinase regulatory subunit beta	PHKB	1.2802	12.785	28	0.609184	14.613	26	1.01784	12.315	34	0.59434	32.872	26		0.875392
Tubulin beta-6 chain	TUBB6	0.89786	15.106	10	0.888448	15.804	3	0.976808	17.1	13	0.735081	18.158	2		0.874549
Heat shock 70 kDa protein 4	HSPA4	0.8752	17.519	7	0.942582	57.745	7	0.963428	7.9342	8	0.708065	29.412	6		0.872319
14-3-3 protein zeta/delta	YWHAZ	0.87792	17.46	32	0.932945	8.392	18	0.981213	13.333	26	0.694741	10.191	15		0.871705
Nucleoside diphosphate kinase;Nucleoside diphosphate kinase B;Putative nucleoside diphosphate kinase	NME1-NME2	0.93463	18.007	39	0.758449	6.9324	9	1.04118	16.81	41	0.745457	45.226	9		0.86993
Nicastrin	NCSTN	0.93876	12.726	6	0.851408	51.95	6	0.730572	3.6177	7	0.956796	17.687	9		0.869384
Syntaxin-binding protein 3	STXBP3	0.67248	22.228	9	1.18292	17.718	4	0.92248	43.419	5	0.695846	31.254	14		0.868432
Ras-related protein Rab-23	RAB23	0.68729	4.5226	5	1.04297	7.2114	4	0.890807	3.6413	5	0.842347	4.8007	4		0.865854
Peroxiredoxin-6	PRDX6	0.82705	22.003	6	0.954231	51.92	6	1.00238	10.706	12	0.675646	24.014	5		0.864826
Brain acid soluble protein 1	BASP1	0.65118	18.029	30	1.1794	66.733	21	0.911275	14.621	28	0.717029	25.047	24		0.864721
Complement decay-accelerating factor	CD55	0.54979	17.205	33	1.18368	17.973	20	1.08348	27.446	28	0.632174	52.609	27		0.862279
Choline-phosphate cytidylyltransferase A	PCYT1A	1.1415	8.5217	12	0.572044	16.051	10	0.932825	14.362	11	0.800042	20.421	5		0.861603
Niemann-Pick C1 protein	NPC1	0.88744	24.035	5	0.915012	6.1742	4	0.809762	27.026	7	0.831847	22.72	5		0.861015
Transmembrane protein 50A	TMEM50A	1.1425	4.9486	4	0.897414	6.8829	8	0.59595	5.0775	5	0.801761	10.759	5		0.859406
Cell division control protein 42 homolog	CDC42	0.89188	7.3174	6	0.844117	15.329	9	0.938654	3.8184	4	0.756694	11.407	8		0.857836
Leucine-rich repeat-containing protein 47	LRRC47	0.93819	11.204	23	0.77851	19.9	4	0.821619	8.811	22	0.890853	51.942	10		0.857293
CD81 antigen	CD81	0.94899	22.95	5	0.808796	15.832	4	0.908769	9.3056	9	0.756387	5.5853	2		0.855735
V-type proton ATPase 116 kDa subunit a isoform 2	ATP6V0A2	1.1165	13.957	7	0.855095	37.408	13	0.729567	57.212	8	0.719669	28.435	12		0.855208
Transferrin receptor protein 1;Transferrin receptor protein 1, serum form	TFRC	1.6418	12.449	132	0.610961	25.334	126	0.788057	20.404	125	0.378089	24.422	121		0.854727
Ras-related protein R-Ras2	RRAS2	0.67476	7.9883	5	1.19046	8.0272	4	0.919698	8.3445	9	0.624131	19.769	10		0.852263
Rho GTPase-activating protein 1	ARHGAP1	1.0651	14.77	9	0.619441	10.601	6	1.02931	7.4933	4	0.692101	16.747	6		0.851489
Guanine nucleotide-binding protein G(I)/G(S)/G(T) subunit beta-2	GNB2	0.52771	25.31	24	1.31189	24.263	22	0.751018	11.357	22	0.813427	13.14	18		0.851011
Equilibrative nucleoside transporter 1	SLC29A1	0.66918	17.126	4	1.05454	34.616	6	1.01328	4.6327	4	0.665453	26.092	13		0.850614
Guanine nucleotide-binding protein subunit alpha-11	GNA11	0.5562	8.2583	4	1.26027	14.335	10	0.790475	4.1783	6	0.792428	9.8375	10		0.849843
AP-2 complex subunit beta	AP2B1	0.98194	19.731	19	0.939398	44.192	41	0.581322	39.277	40	0.889809	12.485	26		0.848117
Guanine nucleotide-binding protein G(q) subunit alpha	GNAQ	0.42461	12.573	2	1.32287	4.4407	6	0.72694	39.316	3	0.917377	21.443	7		0.847949
Solute carrier family 2, facilitated glucose transporter member 3;Solute carrier family 2, facilitated glucose transporter member 14	SLC2A3	0.69235	15.698	12	0.99479	12.925	16	1.02946	8.3354	11	0.669628	18.315	12		0.846557
Plasma membrane calcium-transporting ATPase 1	ATP2B1	0.58406	21.628	32	1.21476	31.467	29	0.891259	14.116	35	0.678163	16.996	28		0.842062
Unconventional myosin-Ie	MYO1E	0.84451	37.028	21	0.903699	20.383	19	0.942408	14.791	28	0.659006	35.452	13		0.837406
Unconventional myosin-Ib	MYO1B	0.70962	25.822	4	1.20739	15.026	7	0.824876	45.044	5	0.601738	19.761	14		0.835906
Synaptosomal-associated protein;Synaptosomal-associated protein 23	SNAP23	0.57271	11.716	3	1.25507	18.942	6	0.825814	0.88479	2	0.68461	20.194	7		0.834552
Triosephosphate isomerase	TPI1	0.92741	23.069	21	0.802092	39.147	11	0.99254	22.634	24	0.615167	13.018	7		0.834302
Brain-specific angiogenesis inhibitor 1-associated protein 2-like protein 1	BAIAP2L1	0.92497	20.858	10	1.04809	59.514	7	0.883907	15.932	12	0.475598	43.434	23		0.83314
Prostaglandin F2 receptor negative regulator	PTGFRN	0.65751	20.615	26	1.15367	37.372	23	0.78097	16.363	33	0.739195	55.414	25		0.832837
Probable ATP-dependent RNA helicase DDX20	DDX20	0.61899	18.22	17	0.745409	27.432	4	0.728143	39.99	20	1.2385	15.902	4		0.83276
Switch-associated protein 70	SWAP70	0.8094	64.576	5	1.15996	23.777	3	0.900588	37.455	2	0.458216	20.526	8		0.832041
Cytoplasmic FMR1-interacting protein 1	CYFIP1	0.90141	35.821	12	0.749373	13.854	2	1.10234	26.25	9	0.573267	17.191	6		0.831599
Gem-associated protein 5	GEMIN5	0.66058	20.205	42	0.775267	13.729	17	0.724931	16.027	41	1.15923	48.259	8		0.830002
Guanine nucleotide-binding protein subunit alpha-13	GNA13	0.53523	12.946	8	1.15309	7.9186	4	0.877603	11.347	7	0.752703	19.146	11		0.829656
Nck-associated protein 1	NCKAP1	0.91191	14.919	5	0.922638	21.746	4	0.954077	8.6211	3	0.516865	29.72	7		0.826372
Poliovirus receptor-related protein 2	PVRL2	0.72909	14.087	11	0.99655	48.536	4	0.894682	10.647	11	0.664041	20.332	7		0.821091
Annexin A2;Putative annexin A2-like protein;Annexin	ANXA2	0.71839	23.39	130	1.00552	57.341	68	1.01692	21.27	98	0.539319	25.159	76		0.820035
Guanine nucleotide-binding protein G(I)/G(S)/G(T) subunit beta-1	GNB1	0.50214	45.934	11	1.21895	7.9812	8	0.772016	10.339	5	0.762035	17.878	9		0.813787
Hepatocyte growth factor receptor	MET	0.77221	25.605	3	1.20521	38.42	2	0.726697	28.358	8	0.54961	41.287	7		0.813432
Gem-associated protein 4	GEMIN4	0.64672	41.336	18	0.67557	13.851	6	0.734602	12.148	17	1.19141	21.879	5		0.812074
Ras-related protein Rab-9A	RAB9A	0.94842	10.336	9	0.728339	18.255	9	0.703579	11.982	10	0.865372	16.627	7		0.811428
GTPase NRas	NRAS	0.69261	6.4389	8	1.12267	43.028	4	0.763438	8.6768	3	0.626219	10.21	3		0.801234
Protein numb homolog	NUMB	0.63699	19.392	5	1.00585	17.501	14	0.482437	16.341	6	1.07579	26.62	12		0.800267
Syntenin-1	SDCBP	0.98028	5.8812	15	0.576108	16.318	15	0.768748	7.6457	18	0.875196	17.96	11		0.800083
Poliovirus receptor	PVR	0.6641	9.7541	5	0.989929	53.365	3	0.977382	8.8489	3	0.567839	8.7863	7		0.799813
AP-2 complex subunit alpha-2	AP2A2	0.87493	30.428	7	0.957415	25.528	33	0.546734	13.894	25	0.817909	27.575	21		0.799247
Phosphatidylinositol-binding clathrin assembly protein	PICALM	1.0024	40.138	10	0.876967	13.072	18	0.691568	19.26	25	0.615044	13.58	14		0.796495
Ras-related protein Rab-35	RAB35	0.65928	15.516	10	1.01415	15.678	11	0.753933	1.0554	3	0.756755	21.68	11		0.796029
Choline transporter-like protein 2	SLC44A2	0.78562	6.2771	11	0.840933	20.754	8	1.05626	16.188	11	0.501098	33.47	13		0.795978
4-hydroxyphenylpyruvate dioxygenase	HPD	0.50568	35.794	6	0.745594	34.216	5	0.828795	28.525	8	1.07413	9.5915	2		0.78855
Guanine nucleotide-binding protein G(k) subunit alpha	GNAI3	0.49332	13.795	17	1.20764	19.713	16	0.671607	8.7973	23	0.753562	37.354	21		0.781533
AP-2 complex subunit mu	AP2M1	0.82066	8.823	7	0.914677	12.875	35	0.502475	22.289	35	0.865679	17.27	23		0.775873
THUMP domain-containing protein 1	THUMPD1	1.0123	15.265	25	0.61298	20.076	9	0.781124	7.8683	21	0.690996	21.073	12		0.77435
Tyrosine-protein phosphatase non-receptor type 11	PTPN11	0.8002	20.134	8	0.723169	43.726	2	0.75061	7.6098	7	0.820857	11.316	7		0.773709
	ACT	0.85026	39.082	11	0.763074	11.055	4	0.869621	34.307	6	0.597975	18.788	3		0.770232
Guanine nucleotide-binding protein G(s) subunit alpha isoforms XLas;Guanine nucleotide-binding protein G(s) subunit alpha isoforms short	GNAS	0.48467	27.583	22	1.17714	24.787	18	0.71442	11.867	29	0.700942	20.386	17		0.769293
Serine/threonine-protein kinase TAO3	TAOK3	0.52229	10.497	13	1.06007	16.966	12	0.763802	16.139	14	0.730906	26.768	17		0.769267
Scavenger receptor class B member 1	SCARB1	0.73736	30.526	16	0.731121	13.822	6	0.821188	17.273	12	0.784938	15.54	11		0.768652
Ras-related protein Rap-1b;Ras-related protein Rap-1b-like protein	RAP1B	0.60608	17.818	16	1.05588	9.6448	14	0.72535	9.5276	9	0.686513	14.337	13		0.768456
Low-density lipoprotein receptor	LDLR	1.1622	26.952	9	0.612612	32.417	30	0.807455	18.631	21	0.474561	22.966	23		0.764207
Tyrosine-protein kinase Lyn	LYN	0.5765	9.7347	10	1.07163	23.293	7	0.743213	25.692	19	0.662506	52.101	16		0.763463
Sodium/potassium-transporting ATPase subunit beta-1	ATP1B1	0.61414	17.031	17	0.923644	14.99	14	0.872745	29.129	25	0.634016	20.704	18		0.761136
Sequestosome-1;Tyrosine-protein kinase receptor	SQSTM1	0.84234	8.9297	8	0.801044	28.564	3	0.503082	7.8454	6	0.895519	36.014	4		0.760496
Putative adenosylhomocysteinase 2;Adenosylhomocysteinase;Putative adenosylhomocysteinase 3	AHCYL1	0.91771	11.535	6	0.521605	37.391	3	0.738951	11.084	13	0.848057	21.652	8		0.756581
Fermitin family homolog 2	FERMT2	0.71613	8.3611	8	0.826653	7.2063	3	0.953205	11.913	9	0.510885	20.905	11		0.751718
Annexin A1;Annexin	ANXA1	0.71736	30.34	28	0.777069	17.714	19	0.950798	13.068	26	0.55478	26.616	16		0.750002
Desmoglein-2	DSG2	0.61733	13.707	40	0.882163	36.848	28	1.02238	30.035	39	0.466456	20.614	35		0.747082
Zinc transporter 1	SLC30A1	0.47008	10.263	12	1.02806	57.463	8	0.853359	51.132	15	0.634323	11.405	13		0.746455
AP-2 complex subunit alpha-1	AP2A1	0.7204	29.333	33	0.884425	17.594	65	0.499416	18.723	58	0.878634	30.107	49		0.745719
Neutral amino acid transporter A	SLC1A4	0.80768	14.757	11	0.871352	14.512	6	0.838852	15.539	14	0.461513	24.796	9		0.744849
Thioredoxin-like protein 1	TXNL1	0.86777	9.1939	16	0.595667	9.7033	7	0.79339	10.352	15	0.681724	14.404	5		0.734638
Band 4.1-like protein 2	EPB41L2	0.36345	38.843	21	0.974091	34.306	10	0.883244	46.676	11	0.698486	19.656	15		0.729818
Tyrosine-protein kinase Fyn	FYN	0.63422	6.4166	5	0.98222	34.557	4	0.682758	6.1096	5	0.602641	15.575	6		0.72546
Integrin alpha-V;Integrin alpha-V heavy chain;Integrin alpha-V light chain	ITGAV	0.83801	15.744	37	0.821835	25.5	23	0.750168	14.534	45	0.489309	21.159	37		0.72483
Rho-related GTP-binding protein RhoB	RHOB	0.69838	10.381	4	1.09275	9.1113	5	0.570845	27.5	4	0.531945	3.21	5		0.723481
Rab GDP dissociation inhibitor beta	GDI2	0.71223	18.283	8	0.761373	20.085	6	0.799848	10.305	17	0.618114	70.075	5		0.722891
Guanine nucleotide-binding protein G(I)/G(S)/G(O) subunit gamma-12;Guanine nucleotide-binding protein subunit gamma	GNG12	0.41658	6.5735	7	1.15032	9.6715	5	0.649483	8.8653	6	0.664041	19.57	6		0.720107
Sodium/potassium-transporting ATPase subunit alpha-1	ATP1A1	0.58421	24.87	136	0.94761	30.918	85	0.725725	19.589	134	0.616579	30.445	93		0.718531
Arrestin domain-containing protein 1	ARRDC1	0.79678	9.228	8	0.661115	19.848	4	0.780694	34.364	10	0.624254	12.005	6		0.715711
Endophilin-B1	SH3GLB1	0.68698	21.193	13	0.662498	10.27	15	0.674566	13.852	15	0.80434	14.937	12		0.707096
Copine-3	CPNE3	0.56027	21.759	8	0.845793	6.0259	2	0.800212	13.343	6	0.619772	18.168	7		0.706512
Aldehyde dehydrogenase family 3 member B1;Aldehyde dehydrogenase	ALDH3B1	0.60981	8.1538	6	0.549108	14.203	4	0.937373	8.4793	5	0.726239	8.985	4		0.705633
Tyrosine-protein kinase Yes	YES1	0.55996	14.189	11	0.911493	28.324	7	0.689923	20.889	17	0.656366	21.28	14		0.704435
Cathepsin D;Cathepsin D light chain;Cathepsin D heavy chain	CTSD	1.517	1.4339	2	0.294264	78.412	17	0.704065	12.925	5	0.298079	17.985	7		0.703352
Integrin beta-5;Integrin beta	ITGB5	0.84603	11.88	10	0.718862	15.813	15	0.731433	11.746	16	0.515078	12.919	13		0.702851
Vesicle-trafficking protein SEC22b	SEC22B	0.59566	5.0681	10	0.782022	9.2844	7	0.651603	9.9164	9	0.761299	22.037	4		0.697646
Vang-like protein 1	VANGL1	0.59797	6.3641	5	0.974845	15.597	2	0.624544	50.963	7	0.589176	11.149	8		0.696634
Monocarboxylate transporter 1	SLC16A1	0.49751	10.134	11	0.997136	32.422	23	0.699318	10.873	28	0.580199	39.406	25		0.693541
Sodium/potassium-transporting ATPase subunit beta-3	ATP1B3	0.60663	14.886	8	0.917861	24.188	9	0.645432	17.899	9	0.47076	14.479	9		0.660171
Solute carrier family 2, facilitated glucose transporter member 1	SLC2A1	0.73111	21.035	6	0.521605	19.42	14	0.657344	14.511	13	0.629841	16.662	7		0.634975
Stonin-2	STON2	0.59948	8.3066	4	0.925822	16.967	3	0.379014	50.508	5	0.597514	18.675	5		0.625458
Procollagen-lysine,2-oxoglutarate 5-dioxygenase 2	PLOD2	0.70508	12.563	2	0.236257	31.256	7	0.645376	12.103	5	0.448373	16.155	5		0.508772
Putative serine protease 56	PRSS56	0.38485	23.198	26	0.384592	15.657	5	0.738731	11.943	48	0.475543	23.169	8		0.495929
Neurogenic locus notch homolog protein 2;Notch 2 extracellular truncation;Notch 2 intracellular domain	NOTCH2	0.40095	16.104	4	0.363742	62.618	4	0.684866	19.047	5	0.415113	45.63	13		0.466168
Protein tyrosine phosphatase type IVA 1	PTP4A1	0.3508	35.752	8	0.414894	19.167	7	0.55402	15.381	6	0.140127	28.856	11		0.36496

## Sheet: FINAL DATA
Protein names	Gene names	Average	TM	Associated with	Protein type	Disease-related
Adenosine 3-phospho 5-phosphosulfate transporter 1	SLC35B2	3.15042	yes	Golgi
Golgi apparatus protein 1	GLG1	2.83806	yes	Golgi
Golgi membrane protein 1	GOLM1	2.71404	yes	Golgi
Polypeptide N-acetylgalactosaminyltransferase 2;Polypeptide N-acetylgalactosaminyltransferase 2 soluble form	GALNT2	2.52397	yes	Golgi
Golgi integral membrane protein 4	GOLIM4	2.25187	yes	Golgi
Synaptogyrin-3	SYNGR3	2.16951	yes		associates with dopamine transporter
Na(+)/H(+) exchange regulatory cofactor NHE-RF1	SLC9A3R1	2.03417	no
Phospholipase D1	PLD1*	1.95639	no	Golgi	lipase
Glucosylceramidase	GBA*	1.82767	no	lysosome	hydrolase	Lysosomal Storage Disease
6-phosphofructokinase, liver type	PFKL	1.75737	no
Glycogen phosphorylase, liver form;Phosphorylase	PYGL	1.73728	no
TBC1 domain family member 5	TBC1D5*	1.71313	no	endosome	GTPase-activating protein for RAB7A
Beta-hexosaminidase subunit alpha	HEXA*	1.61447	no	lysosome	hydrolase	Lysosomal Storage Disease
Synaptic vesicle membrane protein VAT-1 homolog	VAT1	1.54734	no
Ataxin-10	ATXN10*	1.49962	no		neuronal survival	Spinocerebellar ataxia 10
Uncharacterized protein C17orf59	BORCS6*	1.49773	no	lysosome	lysosome positioning
Sortilin	SORT1*	1.47877	yes	endosome/TGN	receptor for neuropeptides	Low density lipoprotein cholesterol level QTL6
Cdc42-interacting protein 4	TRIP10	1.47755	no
Sn1-specific diacylglycerol lipase beta	DAGLB*	1.46975	yes		lipase
ADP-ribosylation factor-like protein 8A	ARL8A*	1.45511	no	lysosome	lysosomal positioning
N-acetylglucosamine-6-sulfatase	GNS*	1.44777	no	lysosome	hydrolase	Lysosomal Storage Disease
Phosphoinositide 3-kinase regulatory subunit 4	PIK3R4*	1.44683	no	endosome	regulatory subunit of the PI3K
ADP-ribosylation factor-like protein 8B	ARL8B*	1.44421	no	lysosome	lysosomal positioning
Glutamine--tRNA ligase	QARS	1.44115
LMBR1 domain-containing protein 2	LMBRD2	1.44082
Rho GTPase-activating protein 17	ARHGAP17	1.43577
Bystin	BYSL	1.42622
Basic leucine zipper and W2 domain-containing protein 2	BZW2	1.42572
Vesicular integral-membrane protein VIP36	LMAN2	1.39634
Ras-related protein Rab-4B	RAB4B	1.3957
Eukaryotic translation initiation factor 3 subunit I	EIF3I	1.3946
Dihydrolipoyllysine-residue acetyltransferase component of pyruvate dehydrogenase complex, mitochondrial	DLAT	1.37774
Proteasome activator complex subunit 4	PSME4	1.37414
Intercellular adhesion molecule 1	ICAM1	1.37279
EGF-like repeat and discoidin I-like domain-containing protein 3	EDIL3	1.37246
Eukaryotic translation initiation factor 3 subunit C	EIF3C	1.36963
Phosphatidylinositol 4-phosphate 3-kinase C2 domain-containing subunit alpha	PIK3C2A	1.36342
Inosine-5-monophosphate dehydrogenase;Inosine-5-monophosphate dehydrogenase 1	IMPDH1	1.36003
6-phosphofructokinase, muscle type;6-phosphofructokinase	PFKM	1.35652
Eukaryotic translation initiation factor 3 subunit A	EIF3A	1.35651
Transmembrane protein 63B	TMEM63B	1.35542
28 kDa heat- and acid-stable phosphoprotein	PDAP1	1.35452
Programmed cell death protein 4	PDCD4	1.35272
RUN and SH3 domain-containing protein 1	RUSC1	1.35171
Eukaryotic translation initiation factor 3 subunit M	EIF3M	1.34962
Autophagy-related protein 9A	ATG9A	1.34699
Dynamin-1-like protein	DNM1L	1.34669
Annexin A5;Annexin	ANXA5	1.34529
1-phosphatidylinositol 4,5-bisphosphate phosphodiesterase beta-3	PLCB3	1.34295
Aldehyde dehydrogenase family 16 member A1	ALDH16A1	1.33648
Melanotransferrin	MFI2	1.33411
Eukaryotic translation initiation factor 3 subunit E	EIF3E	1.3339
Synaptogyrin-2	SYNGR2	1.33346
TBC1 domain family member 4	TBC1D4	1.32711
Protein LTV1 homolog	LTV1	1.32394
Fatty acid synthase;[Acyl-carrier-protein] S-acetyltransferase;[Acyl-carrier-protein] S-malonyltransferase;3-oxoacyl-[acyl-carrier-protein] synthase;3-oxoacyl-[acyl-carrier-protein] reductase;3-hydroxypalmitoyl-[acyl-carrier-protein] dehydratase;Enoyl-[acyl-carrier-protein] reductase;Oleoyl-[acyl-carrier-protein] hydrolase	FASN	1.3225
Staphylococcal nuclease domain-containing protein 1	SND1	1.31548
Eukaryotic translation initiation factor 3 subunit L	EIF3EIP	1.30827
Dihydropyrimidinase-related protein 2	DPYSL2	1.30745
Pre-rRNA-processing protein TSR1 homolog	TSR1	1.30715
Putative deoxyribose-phosphate aldolase	DERA	1.30672
Proteasomal ATPase-associated factor 1	PAAF1	1.30659
Deoxyribonuclease-2-alpha	DNASE2	1.30617
Secretory carrier-associated membrane protein 3	SCAMP3	1.3018
Tumor protein D53	TPD52L1	1.30093
ATP-binding cassette sub-family B member 6, mitochondrial	ABCB6	1.29458
Junctional adhesion molecule A	F11R	1.29345
CD44 antigen	CD44	1.29305
AP-4 complex subunit epsilon-1	AP4E1	1.28957
Eukaryotic translation initiation factor 3 subunit F	EIF3F	1.28701
Cullin-1	CUL1	1.28085
Histidine--tRNA ligase, cytoplasmic	HARS	1.2802
Syntaxin-16	STX16-NPEPL1	1.27307
Rab5 GDP/GTP exchange factor	RABGEF1	1.27011
Protein kinase C and casein kinase substrate in neurons protein 2	PACSIN2	1.26963
Protein kinase C and casein kinase substrate in neurons protein 3	PACSIN3	1.26945
Formin-binding protein 1-like	FNBP1L	1.26832
Basal cell adhesion molecule	LU	1.26747
Syntaxin-6	STX6	1.26464
Lysosome membrane protein 2	SCARB2	1.26433
Actin-related protein 3	ACTR3	1.26295
Trans-Golgi network integral membrane protein 2	TGOLN2	1.26221
Guanine nucleotide-binding protein-like 1	GNL1	1.25499
Eukaryotic translation initiation factor 3 subunit D	EIF3D	1.25066
Annexin A6;Annexin	ANXA6	1.24936
Glycogen [starch] synthase, muscle	GYS1	1.24841
Eukaryotic translation initiation factor 3 subunit G	EIF3G	1.2476
Transmembrane protein 179B	TMEM179B	1.24438
Ras-related protein Rab-2A	RAB2A	1.2424
Synaptophysin-like protein 1	SYPL	1.24216
AP-4 complex subunit beta-1	AP4B1	1.24128
Eukaryotic translation initiation factor 3 subunit K	EIF3K	1.23716
Spermatogenesis-associated protein 5	SPATA5	1.23593
Biogenesis of lysosome-related organelles complex 1 subunit 1	BLOC1S1	1.23381
Ras-related protein Rab-12	RAB12	1.23359
Eukaryotic translation initiation factor 2 subunit 1	EIF2S1	1.22873
Phosphatidylinositol 4-kinase type 2-alpha	PI4K2A	1.22815
AP-4 complex subunit mu-1	AP4M1	1.22757
Secretory carrier-associated membrane protein 1	SCAMP1	1.22744
AMSH-like protease	STAMBPL1	1.2266
ADP-ribosylation factor-binding protein GGA2	GGA2	1.22555
Carboxypeptidase D	CPD	1.22552
Dynactin subunit 2	DCTN2	1.2253
Peptidyl-prolyl cis-trans isomerase B	PPIB	1.22466
Coatomer subunit delta	ARCN1	1.22445
	DNAJC13	1.22147
Eukaryotic translation initiation factor 6	EIF6	1.22034
Structural maintenance of chromosomes protein 4;Structural maintenance of chromosomes protein	SMC4	1.21873
Transcription elongation factor A protein 1	TCEA1	1.2167
Serine/threonine-protein kinase RIO2	RIOK2	1.21047
Eukaryotic translation initiation factor 2 subunit 2	EIF2S2	1.20958
Isoleucine--tRNA ligase, cytoplasmic	IARS	1.20907
Coatomer subunit alpha;Xenin;Proxenin	COPA	1.2056
RNA-binding protein NOB1	NOB1	1.20521
Endoplasmin	HSP90B1	1.20237
NADPH--cytochrome P450 reductase	POR	1.20173
Dynamin-2	DNM2	1.20049
DnaJ homolog subfamily C member 2	DNAJC2	1.19906
Myoferlin	MYOF	1.19902
Vesicle-associated membrane protein 8	VAMP8	1.19782
Protein YIPF6	YIPF6	1.19719
Solute carrier family 12 member 4	SLC12A4	1.1961
ATP-dependent RNA helicase A	DHX9	1.19595
26S proteasome non-ATPase regulatory subunit 13	PSMD13	1.19502
Vigilin	HDLBP	1.19347
Eukaryotic translation initiation factor 2 subunit 3;Putative eukaryotic translation initiation factor 2 subunit 3-like protein	EIF2S3	1.19298
Ubiquitin carboxyl-terminal hydrolase isozyme L5	UCHL5	1.19287
Glycogen phosphorylase, brain form;Phosphorylase	PYGB	1.19083
Integrin beta-1	ITGB1	1.18871
H(+)/Cl(-) exchange transporter 7	CLCN7	1.18856
26S proteasome non-ATPase regulatory subunit 7	PSMD7	1.18812
Coatomer subunit beta	COPB2	1.18724
RuvB-like 2	RUVBL2	1.18697
Spermatogenesis-associated protein 5-like protein 1	SPATA5L1	1.186
ATP-citrate synthase	ACLY variant protein	1.18257
Proteasome subunit alpha type-4;Proteasome subunit alpha type;Proteasome subunit beta type	PSMA4	1.18214
Coatomer subunit beta	COPB1	1.18119
Cytosolic phospholipase A2;Phospholipase A2;Lysophospholipase	PLA2G4A	1.1805
AP-1 complex subunit sigma-1A	AP1S1	1.17714
Aminoacyl tRNA synthase complex-interacting multifunctional protein 1;Endothelial monocyte-activating polypeptide 2	AIMP1	1.17249
Lysosome-associated membrane glycoprotein 1	LAMP1	1.17024
Vesicle-associated membrane protein 4	VAMP4	1.16895
DnaJ homolog subfamily B member 1	DNAJB1	1.16873
Dysbindin	DTNBP1	1.16861
26S protease regulatory subunit 7	PSMC2	1.16852
Proteasome subunit alpha type-7;Proteasome subunit alpha type	PSMA7	1.1681
26S proteasome non-ATPase regulatory subunit 4	PSMD4	1.16591
Proteasome subunit alpha type-3;Proteasome subunit alpha type	PSMA3	1.16575
26S proteasome non-ATPase regulatory subunit 12	PSMD12	1.16572
N-alpha-acetyltransferase 16, NatA auxiliary subunit	NARG1L	1.16493
Proteasome subunit beta type-2;Proteasome subunit beta type	PSMB2	1.16447
AMP deaminase 2	AMPD2	1.16441
Proteasome subunit beta type-5	PSMB5	1.16436
26S protease regulatory subunit 10B	PSMC6	1.16381
Actin-related protein 2/3 complex subunit 4	ARPC4	1.16319
SPRY domain-containing protein 7	SPRYD7	1.16294
Actin-related protein 2/3 complex subunit 1B	ARPC1B	1.16284
Glucose-6-phosphate 1-dehydrogenase	G6PD	1.16269
Coatomer subunit epsilon	COPE	1.16246
RuvB-like 1	RUVBL1	1.16164
Proteasome subunit alpha type-2;Proteasome subunit alpha type	PSMA2	1.16119
AP-1 complex subunit mu-1	AP1M1	1.16069
26S protease regulatory subunit 8	PSMC5	1.15918
26S proteasome non-ATPase regulatory subunit 11	PSMD11	1.15916
Protein transport protein Sec23A	SEC23A	1.15826
Fructose-bisphosphate aldolase;Fructose-bisphosphate aldolase C	ALDOC	1.15756
Proteasome subunit alpha type;Proteasome subunit alpha type-6	PSMA6	1.15681
Inositol polyphosphate 5-phosphatase OCRL-1	OCRL	1.15566
Methionine aminopeptidase 1;Methionine aminopeptidase	METAP1	1.15557
Nascent polypeptide-associated complex subunit alpha	NACA	1.15508
Alkaline phosphatase, placental type;Alkaline phosphatase;Alkaline phosphatase, placental-like	ALPP	1.15505
26S protease regulatory subunit 6B	PSMC4	1.1542
26S proteasome non-ATPase regulatory subunit 6	PSMD6	1.15149
Argininosuccinate synthase	ASS1	1.15039
Adenylyl cyclase-associated protein;Adenylyl cyclase-associated protein 1	CAP1	1.15014
Ras-related protein Rab-1B;Putative Ras-related protein Rab-1C	RAB1B	1.14949
Arginine--tRNA ligase, cytoplasmic	RARS	1.1465
Proteasome activator complex subunit 2	PSME2	1.14612
DNA damage-binding protein 1	DDB1	1.14591
Macrophage-capping protein	CAPG	1.14448
Aspartate--tRNA ligase, cytoplasmic	DARS	1.14361
AP-1 complex subunit gamma-1	AP1G1	1.14345
Proteasome-associated protein ECM29 homolog	ECM29	1.14157
26S proteasome non-ATPase regulatory subunit 2	PSMD2	1.14081
Proteasome subunit beta type;Proteasome subunit beta type-7	PSMB7	1.14024
Vesicle-associated membrane protein 3	VAMP3	1.13961
Clathrin interactor 1	CLINT1	1.13884
SNARE-associated protein Snapin	SNAPIN	1.13842
Interleukin enhancer-binding factor 2	ILF2	1.13841
Proteasome activator complex subunit 1	PSME1	1.13803
E3 ubiquitin-protein ligase RBX1	RBX1	1.13734
Heterogeneous nuclear ribonucleoproteins C1/C2	HNRNPC	1.13714
Calcyclin-binding protein	CACYBP	1.13647
Interleukin enhancer-binding factor 3	ILF3	1.13472
Protein cappuccino homolog	CNO	1.13466
Ras-related protein Rab-1A	RAB1A	1.13463
Proteasome subunit beta type-1;Proteasome subunit beta type	PSMB1	1.13425
	PSMC3	1.13373
Putative tyrosine-protein phosphatase auxilin	DNAJC6	1.13358
26S proteasome non-ATPase regulatory subunit 8	PSMD8	1.13257
Vesicle-fusing ATPase	NSF	1.13191
CD109 antigen	CD109	1.12978
Vesicle-associated membrane protein 7	VAMP7	1.12973
Elongation factor 1-gamma	EEF1G	1.12954
Stress-induced-phosphoprotein 1	STIP1	1.12889
Proteasome subunit beta type-6;Proteasome subunit beta type	PSMB6	1.12838
Coxsackievirus and adenovirus receptor	CXADR	1.12715
26S proteasome non-ATPase regulatory subunit 1	PSMD1	1.12688
Dystrophin	DMD	1.12603
Phosphoserine aminotransferase	PSAT1	1.12522
Cyclin-G-associated kinase	GAK	1.12491
AP-3 complex subunit delta-1	AP3D1	1.12448
Proteasome subunit beta type-4	PSMB4	1.12438
Glucosamine--fructose-6-phosphate aminotransferase [isomerizing] 1	GFPT1	1.12347
Elongation factor 1-beta	EEF1B2	1.12232
Bifunctional glutamate/proline--tRNA ligase;Glutamate--tRNA ligase;Proline--tRNA ligase	EPRS	1.1223
Protein disulfide-isomerase A3	PDIA3	1.12168
E3 ubiquitin-protein ligase CHIP	STUB1	1.12079
Proteasome subunit alpha type-1	PSMA1	1.11872
Leucine--tRNA ligase, cytoplasmic	LARS	1.11665
UTP--glucose-1-phosphate uridylyltransferase	UGP2	1.11644
Calcium-transporting ATPase type 2C member 1	ATP2C1	1.11631
26S protease regulatory subunit 4	PSMC1	1.11615
Inosine-5-monophosphate dehydrogenase 2	IMPDH2	1.11611
Basic leucine zipper and W2 domain-containing protein 1	BZW1	1.11594
Proteasome subunit beta type-3	PSMB3	1.1156
HEAT repeat-containing protein 5B	HEATR5B	1.11483
EH domain-containing protein 4	EHD4	1.11462
Transcription factor BTF3	BTF3	1.11442
AP-3 complex subunit mu-1	AP3M1	1.11384
Protein RCC2	RCC2	1.11361
ATP-binding cassette sub-family F member 1	ABCF1	1.11357
Vacuolar protein sorting-associated protein 45	VPS45	1.11043
Tumor protein D52	TPD52	1.1103
Aftiphilin	AFTPH	1.11004
26S proteasome non-ATPase regulatory subunit 14	PSMD14	1.10816
Atrial natriuretic peptide receptor 1;Guanylate cyclase	NPR1	1.10809
Spermatogenesis-defective protein 39 homolog	C14orf133	1.10779
Protein phosphatase 1 regulatory subunit 3D	PPP1R3D	1.10778
Proteasome subunit alpha type-5;Proteasome subunit alpha type	PSMA5	1.10776
AP-1 complex subunit beta-1	AP1B1	1.10692
Rab3 GTPase-activating protein non-catalytic subunit	RAB3GAP2	1.10531
Biogenesis of lysosome-related organelles complex 1 subunit 3	BLOC1S3	1.10468
Ribose-phosphate pyrophosphokinase;Ribose-phosphate pyrophosphokinase 2	PRPS2	1.101
Protein VAC14 homolog	VAC14	1.09887
Atlastin-2	ATL2	1.09875
Tetratricopeptide repeat protein 37	TTC37	1.09838
COP9 signalosome complex subunit 4	COPS4	1.09763
Eukaryotic translation elongation factor 1 epsilon-1	EEF1E1	1.09385
Protein transport protein Sec24C	SEC24C	1.09076
AP-3 complex subunit sigma-1	AP3S1	1.09025
Heat shock protein HSP 90-beta	HSP90AB1	1.09018
AP-3 complex subunit beta-1	AP3B1	1.09001
Glucose-6-phosphate isomerase	GPI	1.08918
Ras-related protein Rab-11B;Ras-related protein Rab-11A	RAB11B	1.08819
Protein Muted homolog	MUTED	1.08791
Programmed cell death protein 6	PDCD6	1.08745
Transitional endoplasmic reticulum ATPase	VCP	1.08678
Amidophosphoribosyltransferase	PPAT	1.08547
Adenylosuccinate lyase	ADSL	1.08429
Clathrin heavy chain 1	CLTC	1.08376
X-ray repair cross-complementing protein 6	XRCC6	1.08341
Eukaryotic translation initiation factor 1A, X-chromosomal;Eukaryotic translation initiation factor 1A, Y-chromosomal	EIF1AX	1.08153
Coatomer subunit gamma-2;Coatomer subunit gamma	COPG2	1.08123
Rab3 GTPase-activating protein catalytic subunit	RAB3GAP1	1.08032
Cell surface glycoprotein MUC18	MCAM	1.07945
Clathrin light chain B	CLTB	1.07935
Secretory carrier-associated membrane protein 2	SCAMP2	1.07896
Sorting nexin-5	SNX5	1.07846
Peptidyl-prolyl cis-trans isomerase FKBP3;Peptidyl-prolyl cis-trans isomerase	FKBP3	1.07772
Vacuolar protein sorting-associated protein 35	VPS35	1.07756
Flap endonuclease 1	FEN1	1.07754
Oxidoreductase HTATIP2	HTATIP2	1.07374
Ras-related protein Rab-34	RAB34	1.07093
Flotillin-1	FLOT1	1.07069
Clathrin light chain A	CLTA	1.07057
Fructose-bisphosphate aldolase A;Fructose-bisphosphate aldolase	ALDOA	1.07047
Multifunctional protein ADE2;Phosphoribosylaminoimidazole-succinocarboxamide synthase;Phosphoribosylaminoimidazole carboxylase;Phosphoribosylaminoimidazole-succinocarboxamide synthase	PAICS	1.07044
Phosphoribosyl pyrophosphate synthase-associated protein 1	PRPSAP1	1.07043
Very low-density lipoprotein receptor	VLDLR	1.06958
Moesin	MSN	1.06818
Vacuolar protein sorting-associated protein 29	VPS29	1.06812
Eukaryotic initiation factor 4A-I	EIF4A1	1.06812
Disintegrin and metalloproteinase domain-containing protein 9	ADAM9	1.06776
Proteasomal ubiquitin receptor ADRM1	ADRM1	1.06685
Alpha-soluble NSF attachment protein	NAPA	1.06683
Synergin gamma	SYNRG	1.06538
ADP-ribosylation factor 3;ADP-ribosylation factor 1	ARF3	1.06487
Lethal(2) giant larvae protein homolog 2	LLGL2	1.06451
Annexin;Annexin A11	ANXA11	1.06234
Nucleolin	NCL	1.06209
ATP-dependent RNA helicase DDX3X;ATP-dependent RNA helicase DDX3Y	DDX3X	1.06155
Arfaptin-2	ARFIP2	1.0614
ATP-binding cassette sub-family E member 1	ABCE1	1.05993
Lysine--tRNA ligase	KARS	1.05841
Eukaryotic peptide chain release factor subunit 1	ETF1	1.05775
Ras-related protein Ral-A	RALA	1.05772
Leucyl-cystinyl aminopeptidase;Leucyl-cystinyl aminopeptidase, pregnancy serum form	LNPEP	1.0571
Ras-related protein Ral-B	RALB	1.05697
Type-1 angiotensin II receptor-associated protein	AGTRAP	1.05695
Rho-associated protein kinase 2	ROCK2	1.05689
Tyrosine-protein phosphatase non-receptor type 9	PTPN9	1.05635
DENN domain-containing protein 4C	DENND4C	1.05497
Phenylalanine--tRNA ligase alpha subunit	FARSLA	1.0547
T-complex protein 1 subunit zeta	CCT6A	1.05399
N-alpha-acetyltransferase 20	NAA20	1.05294
Gamma-soluble NSF attachment protein	NAPG	1.05286
N-alpha-acetyltransferase 10	NAA10	1.05259
T-complex protein 1 subunit delta	CCT4	1.0521
Trafficking protein particle complex subunit 5	TRAPPC5	1.05175
tRNA-splicing ligase RtcB homolog	C22orf28	1.05066
Pyruvate kinase isozymes M1/M2;Pyruvate kinase	PKM2	1.0503
Peptidyl-prolyl cis-trans isomerase FKBP4;Peptidyl-prolyl cis-trans isomerase FKBP4, N-terminally processed	FKBP4	1.04999
Mitotic checkpoint protein BUB3	BUB3	1.04974
Phenylalanine--tRNA ligase beta subunit	FARSB	1.04888
Monocarboxylate transporter 4	SLC16A3	1.04795
T-complex protein 1 subunit epsilon	CCT5	1.04533
N-alpha-acetyltransferase 15, NatA auxiliary subunit	NAA15	1.04445
Eukaryotic translation initiation factor 2D	EIF2D	1.04233
Eukaryotic translation initiation factor 2A	EIF2A	1.0414
Transmembrane protein 87A	TMEM87A	1.04118
Eukaryotic translation initiation factor 5A-1;Eukaryotic translation initiation factor 5A-1-like	EIF5A	1.04018
Plexin-B2	PLXNB2	1.03976
Glycylpeptide N-tetradecanoyltransferase 1;Glycylpeptide N-tetradecanoyltransferase	NMT1	1.03968
Serpin H1	SERPINH1	1.03958
Chloride intracellular channel protein 1	CLIC1	1.03947
WD repeat and FYVE domain-containing protein 1	WDFY1	1.03755
Transgelin-2	TAGLN2	1.03723
Proliferation-associated protein 2G4	PA2G4	1.03542
T-complex protein 1 subunit theta	CCT8	1.03515
Methionine--tRNA ligase, cytoplasmic	MARS	1.03489
Plexin-A1	PLXNA1	1.03475
HLA class I histocompatibility antigen, A-68 alpha chain;HLA class I histocompatibility antigen, A-11 alpha chain;HLA class I histocompatibility antigen, A-34 alpha chain;HLA class I histocompatibility antigen, A-66 alpha chain;HLA class I histocompatibility antigen, A-3 alpha chain;HLA class I histocompatibility antigen, A-30 alpha chain	HLA-A	1.03387
Poly(rC)-binding protein 1	PCBP1	1.03363
78 kDa glucose-regulated protein	HSPA5	1.03302
SRSF protein kinase 1	SRPK1	1.03275
Annexin A7;Annexin	ANXA7	1.03261
C-1-tetrahydrofolate synthase, cytoplasmic;Methylenetetrahydrofolate dehydrogenase;Methenyltetrahydrofolate cyclohydrolase;Formyltetrahydrofolate synthetase	MTHFD1	1.03187
Ras-related protein Rab-14	RAB14	1.03173
40S ribosomal protein S23	RPS23	1.03166
Homer protein homolog 3	HOMER3	1.03119
Flotillin-2	FLOT2	1.03094
Tumor protein D54	TPD52L2	1.03087
N-alpha-acetyltransferase 25, NatB auxiliary subunit	NAA25	1.02963
Kinesin light chain 1	KNS2	1.02887
F-actin-capping protein subunit beta	CAPZB	1.02833
Elongator complex protein 1	IKBKAP variant protein	1.02776
T-complex protein 1 subunit eta	CCT7	1.02774
V-type proton ATPase subunit d 1	ATP6V0D1	1.02766
Clathrin heavy chain 2	CLTCL1	1.02573
Arfaptin-1	ARFIP1	1.02474
Heat shock protein HSP 90-alpha	HSP90AA1	1.02391
Threonine--tRNA ligase, cytoplasmic	TARS	1.02372
DNA-binding protein A	CSDA	1.02318
T-complex protein 1 subunit gamma	CCT3	1.02217
Importin-7	IPO7	1.0211
Ras-related protein Rab-7a	RAB7A	1.021
Coiled-coil domain-containing protein 124	CCDC124	1.02009
Protein disulfide-isomerase	P4HB	1.01965
T-complex protein 1 subunit beta	CCT2	1.01936
Trafficking protein particle complex subunit 3	TRAPPC3	1.01888
Transforming protein RhoA	RHOA	1.01741
Sorting nexin-2	SNX2	1.01718
T-complex protein 1 subunit alpha	TCP1	1.0168
Ras GTPase-activating-like protein IQGAP1	IQGAP1	1.01669
CD9 antigen	CD9	1.01491
Dyslexia-associated protein KIAA0319-like protein	KIAA0319L	1.01386
Kinesin-1 heavy chain;Tyrosine-protein kinase receptor	KIF5B	1.01283
Hsc70-interacting protein;Putative protein FAM10A5	ST13	1.01176
40S ribosomal protein S24	RPS24	1.01172
Sorting nexin-6	SNX6	1.01122
L-lactate dehydrogenase A chain;L-lactate dehydrogenase	LDHA	1.00956
Regulatory-associated protein of mTOR	RPTOR	1.00854
Cation-dependent mannose-6-phosphate receptor	M6PR	1.00749
DNA-(apurinic or apyrimidinic site) lyase;DNA-(apurinic or apyrimidinic site) lyase, mitochondrial	APEX1	1.00704
IST1 homolog	IST1	1.00646
L-lactate dehydrogenase B chain;L-lactate dehydrogenase	LDHB	1.00466
Annexin;Annexin A4	ANXA4	1.00382
Vesicle transport through interaction with t-SNAREs homolog 1B	VTI1B	1.00381
Ras-related protein Rab-8A	RAB8A	1.00367
SCY1-like protein 2	SCYL2	1.00363
40S ribosomal protein S25	RPS25	1.00208
D-3-phosphoglycerate dehydrogenase	PHGDH	1.00204
Cofilin-1	CFL1	1.00174
Tyrosine--tRNA ligase, cytoplasmic	YARS	1.00061
Fascin	FSCN1	0.99903
Acidic leucine-rich nuclear phosphoprotein 32 family member A	ANP32A	0.998469
DNA replication licensing factor MCM3	MCM3	0.998451
Serine/threonine-protein phosphatase 2A 65 kDa regulatory subunit A alpha isoform	PPP2R1A	0.998341
40S ribosomal protein S15a	hCG_1994130	0.998221
Syntaxin-10	STX10	0.997471
V-type proton ATPase 116 kDa subunit a isoform 1	ATP6V0A1	0.996625
Ras-related protein Rab-13	RAB13	0.996254
Cation-independent mannose-6-phosphate receptor	IGF2R	0.996205
Ras-related protein Rab-5B	RAB5B	0.995689
60S ribosomal protein L37a	RPL37A	0.995499
Radixin	RDX	0.99537
Vacuolar protein sorting-associated protein 26A	VPS26A	0.995269
40S ribosomal protein S26;Putative 40S ribosomal protein S26-like 1	RPS26	0.994424
Transketolase	TKT	0.994349
Serine/threonine-protein phosphatase PP1-beta catalytic subunit;Serine/threonine-protein phosphatase	PPP1CB	0.99371
Ras-related protein Rab-5C	RAB5C	0.993558
Phosphatidylinositol 4-phosphate 3-kinase C2 domain-containing subunit beta	PIK3C2B variant protein	0.992852
Syntaxin-8	STX8	0.992719
40S ribosomal protein S12	RPS12	0.992127
Heterogeneous nuclear ribonucleoprotein Q	SYNCRIP	0.991829
Ubiquilin-1	UBQLN1	0.991773
Echinoderm microtubule-associated protein-like 4;Tyrosine-protein kinase receptor	EML4	0.990868
40S ribosomal protein S9	RPS9	0.990496
Heterogeneous nuclear ribonucleoprotein K	HNRPK	0.990161
Ras-related protein Rab-10	RAB10	0.989947
GTPase-activating protein and VPS9 domain-containing protein 1	GAPVD1	0.989817
Sorting nexin-1	SNX1	0.989814
40S ribosomal protein S28	RPS28	0.98978
Syntaxin-12	STX12	0.988991
60S ribosomal protein L24	RPL24	0.98897
N-alpha-acetyltransferase 50	NAA50	0.988254
Nucleosome assembly protein 1-like 4	NAP1L4	0.988157
40S ribosomal protein S19	RPS19	0.987169
Trafficking protein particle complex subunit 11	TRAPPC11	0.986555
40S ribosomal protein S10	RPS10	0.986473
Tubulin beta chain	TUBB	0.985951
Erythrocyte band 7 integral membrane protein	STOM	0.985665
Kinesin-like protein KIF13A	KIF13A	0.985084
COP9 signalosome complex subunit 3	COPS3	0.984738
40S ribosomal protein S18	RPS18	0.984173
40S ribosomal protein S11	RPS11	0.984105
40S ribosomal protein S17;40S ribosomal protein S17-like	RPS17	0.983899
Guanine nucleotide-binding protein subunit beta-2-like 1	GNB2L1	0.98305
60S ribosomal protein L34	RPL34	0.982852
40S ribosomal protein S21	RPS21	0.982554
Huntingtin-interacting protein 1-related protein	HIP1R	0.982269
Disintegrin and metalloproteinase domain-containing protein 15	ADAM15	0.980981
Sorting nexin-30	SNX30	0.980614
Poly(rC)-binding protein 2;Poly(rC)-binding protein 3	PCBP2	0.980445
40S ribosomal protein S3a	RPS3A	0.980121
60S ribosomal protein L30	RPL30	0.979769
ATP-binding cassette sub-family G member 2	ABCG2	0.979537
40S ribosomal protein S7	RPS7	0.979225
Ubiquitin-40S ribosomal protein S27a;Ubiquitin;40S ribosomal protein S27a;Polyubiquitin-C;Ubiquitin;Polyubiquitin-B;Ubiquitin;Ubiquitin-60S ribosomal protein L40;Ubiquitin;60S ribosomal protein L40	RPS27A	0.977711
Microtubule-associated protein;Microtubule-associated protein 4	MAP4	0.976919
Polyadenylate-binding protein 1;Polyadenylate-binding protein 3	PABPC1	0.976669
60S ribosomal protein L35	RPL35	0.976558
Glyceraldehyde-3-phosphate dehydrogenase	GAPDH	0.976328
60S ribosomal protein L3	RPL3	0.97592
EH domain-containing protein 1	EHD1	0.97559
ATP-dependent RNA helicase DDX19A;ATP-dependent RNA helicase DDX19B	DDX19A	0.97544
Guanine nucleotide-binding protein G(i) subunit alpha-1	GNAI1	0.974092
60S ribosomal protein L18a	RPL18A	0.973657
Ribose-phosphate pyrophosphokinase 1;Ribose-phosphate pyrophosphokinase	PRPS1	0.973357
40S ribosomal protein S4, X isoform;40S ribosomal protein S4, Y isoform 2	RPS4X	0.973306
Importin subunit beta-1	KPNB1	0.97236
60S ribosomal protein L10;60S ribosomal protein L10-like	RPL10	0.971045
Protein arginine N-methyltransferase 5;Protein arginine N-methyltransferase 5, N-terminally processed	PRMT5	0.970884
F-actin-capping protein subunit alpha-1	CAPZA1	0.970549
Nuclease-sensitive element-binding protein 1	YBX1	0.969525
Serine/threonine-protein kinase N2	PKN2	0.968975
40S ribosomal protein S13	RPS13	0.968123
60S ribosomal protein L15;Ribosomal protein L15	RPL15	0.967816
40S ribosomal protein S8	RPS8	0.967816
Ras-related C3 botulinum toxin substrate 1;Ras-related C3 botulinum toxin substrate 3	RAC1	0.967776
Serine/threonine-protein kinase MST4	MST4	0.966702
60S ribosomal protein L10a;Ribosomal protein	RPL10A	0.966247
40S ribosomal protein S2	RPS2	0.965819
40S ribosomal protein S5;40S ribosomal protein S5, N-terminally processed	RPS5	0.964814
60 kDa heat shock protein, mitochondrial	HSPD1	0.964325
14-3-3 protein gamma;14-3-3 protein gamma, N-terminally processed	YWHAG	0.964164
Cyclin-dependent kinase 1	DKFZp686L20222	0.963583
40S ribosomal protein S3	RPS3	0.962547
40S ribosomal protein S6	RPS6	0.961913
14-3-3 protein epsilon	YWHAE	0.961831
AP-1 complex subunit sigma-2	AP1S2	0.96171
60S ribosomal protein L35a	RPL35A	0.960876
GTPase KRas;GTPase KRas, N-terminally processed	KRAS	0.959801
Importin-9	IPO9	0.959499
CD59 glycoprotein	CD59	0.959455
Ras-related protein Rab-4A	RAB4A	0.959233
60S ribosomal protein L7a	RPL7A	0.958808
Alanine--tRNA ligase, cytoplasmic	AARS	0.958592
60S ribosomal protein L13	RPL13	0.958401
60S ribosomal protein L9	RPL9	0.958028
40S ribosomal protein S20	RPS20	0.957995
SEC23-interacting protein	SEC23IP	0.956981
60S ribosomal protein L8	RPL8	0.956716
Syntaxin-7	STX7	0.95596
N-alpha-acetyltransferase 30	NAA30	0.955628
60S ribosomal protein L7	RPL7	0.955334
Probable phospholipid-transporting ATPase IG	ATP11C	0.955014
Trafficking protein particle complex subunit 8	TRAPPC8	0.954971
Asparagine--tRNA ligase, cytoplasmic	NARS	0.954585
MARCKS-related protein	MARCKSL1	0.953625
CD63 antigen	CD63	0.953275
60S ribosomal protein L21	RPL21	0.952829
La-related protein 1	LARP1	0.952669
Tubulin beta-4B chain;Tubulin beta-4A chain	TUBB4B	0.9524
Elongation factor 2	EEF2	0.951653
LanC-like protein 1	LANCL1	0.951302
40S ribosomal protein SA	RPSA	0.950607
60S ribosomal protein L11	RPL11	0.950485
60S ribosomal protein L28	RPL28	0.950292
60S ribosomal protein L36a	RPL36A	0.949826
Eukaryotic translation initiation factor 3 subunit J	EIF3J	0.949615
60S ribosomal protein L23	RPL23	0.949244
Protein scribble homolog	SCRIB	0.948437
60S ribosomal protein L26	RPL26	0.948191
Eukaryotic translation initiation factor 4B	EIF4B	0.948032
60S ribosomal protein L31	RPL31	0.947732
Serine-threonine kinase receptor-associated protein	STRAP	0.947089
Tripeptidyl-peptidase 2	TPP2	0.947028
40S ribosomal protein S16	RPS16	0.945672
Trafficking protein particle complex subunit 12	TRAPPC12	0.945431
60S ribosomal protein L13a	RPL13A	0.945062
40S ribosomal protein S27	RPS27	0.944753
60S ribosomal protein L27a	RPL27A	0.943149
Ribosome maturation protein SBDS	SBDS	0.940506
60S ribosomal protein L4	RPL4	0.940446
60S acidic ribosomal protein P0;60S acidic ribosomal protein P0-like	RPLP0	0.940352
14-3-3 protein eta	YWHAH	0.939266
60S ribosomal protein L36	RPL36	0.939088
4F2 cell-surface antigen heavy chain	SLC3A2	0.939006
Large neutral amino acids transporter small subunit 1	SLC7A5	0.938653
Phosphoribosyl pyrophosphate synthase-associated protein 2	PRPSAP2	0.938189
Epidermal growth factor receptor	EGFR	0.936641
60S ribosomal protein L27	RPL27	0.936252
DnaJ homolog subfamily A member 2	DNAJA2	0.935892
Guanine nucleotide-binding protein G(i) subunit alpha-2	GNAI2	0.935882
Heat shock cognate 71 kDa protein	HSPA8	0.9348
60S ribosomal protein L19;Ribosomal protein L19	RPL19	0.934027
Rho-related GTP-binding protein RhoG	RHOG	0.933911
Exportin-2	CSE1L	0.933076
Programmed cell death 6-interacting protein	DRIP4	0.932342
Eukaryotic translation initiation factor 4 gamma 1	EIF4G1 variant protein	0.932247
60S ribosomal protein L22	RPL22	0.931978
Unconventional myosin-Ic	MYO1C	0.930868
60S ribosomal protein L6	RPL6	0.930689
60S ribosomal protein L32	RPL32	0.93054
60S ribosomal protein L5	RPL5	0.930239
Vesicle transport through interaction with t-SNAREs homolog 1A	VTI1A	0.929474
EH domain-containing protein 2	EHD2	0.92927
Elongation factor 1-alpha 1;Elongation factor 1-alpha;Putative elongation factor 1-alpha-like 3	EEF1A1	0.928712
60S ribosomal protein L23a	RPL23A	0.928426
WD repeat-containing protein 11	WDR11	0.92838
60S ribosomal protein L17	RPL17	0.928215
Lysosomal acid phosphatase	ACP2	0.927778
Syntaxin-4	STX4	0.926374
Ubiquitin carboxyl-terminal hydrolase;Ubiquitin carboxyl-terminal hydrolase 14	USP14	0.925074
60S ribosomal protein L12	RPL12	0.924359
40S ribosomal protein S14	RPS14	0.922454
Transmembrane protein 106B	TMEM106B	0.92178
Neural cell adhesion molecule L1	L1CAM	0.92062
Alpha-enolase;Enolase	ENO1	0.920006
Heterogeneous nuclear ribonucleoprotein U	HNRNPU	0.919317
Protocadherin-7	PCDH7	0.918785
Sodium-coupled neutral amino acid transporter 1	SLC38A1	0.917543
BAG family molecular chaperone regulator 2	BAG2	0.917153
Myotubularin-related protein 6	MTMR6	0.914482
Golgi-specific brefeldin A-resistance guanine nucleotide exchange factor 1	GBF1	0.914383
Importin-5	IPO5	0.912414
Protein FAM91A1	FAM91A1	0.911898
Plasminogen activator inhibitor 1 RNA-binding protein	SERBP1	0.908749
Plastin-3	PLS3	0.907758
Eukaryotic translation initiation factor 4 gamma 2	EIF4G2	0.9072
DnaJ homolog subfamily C member 7	DNAJC7	0.905409
DnaJ homolog subfamily A member 1	DNAJA1	0.905303
Adenosylhomocysteinase	AHCY	0.904462
Heat shock 70 kDa protein 1A/1B	HSPA1A	0.903505
Laforin	EPM2A	0.903383
14-3-3 protein beta/alpha;14-3-3 protein beta/alpha, N-terminally processed	YWHAB	0.902379
Huntingtin-interacting protein 1	HIP1	0.901738
Paralemmin-1	PALM	0.901548
Protein Njmu-R1	C17orf75	0.90143
Methylosome protein 50	WDR77	0.901401
Myristoylated alanine-rich C-kinase substrate	MARCKS	0.90122
Phosphoglycerate kinase 1;Phosphoglycerate kinase	PGK1	0.89994
Basigin	BSG	0.899765
Sorting nexin-3	SNX3	0.899606
Synaptosomal-associated protein 29;Synaptosomal-associated protein	SNAP29	0.896373
Glycogen debranching enzyme;4-alpha-glucanotransferase;Amylo-alpha-1,6-glucosidase	AGL	0.895756
Phosphorylase b kinase regulatory subunit alpha, liver isoform	PHKA2	0.895749
Sorting nexin-9	SNX9	0.892832
FERM, RhoGEF and pleckstrin domain-containing protein 1	FARP1	0.892613
LIM and SH3 domain protein 1	LASP1	0.892352
2,3-cyclic-nucleotide 3-phosphodiesterase	CNP	0.891237
UV excision repair protein RAD23 homolog B	RAD23B	0.891153
Leukocyte surface antigen CD47	CD47	0.890868
Copine-8	CPNE8	0.890722
Neutral amino acid transporter B(0)	SLC1A5	0.887934
Tyrosine-protein kinase transmembrane receptor ROR2	ROR2	0.88582
Phosphorylase b kinase gamma catalytic chain, testis/liver isoform	PHKG2	0.884583
Protein SEC13 homolog	SEC13	0.884189
Catenin delta-1	CTNND1	0.882563
14-3-3 protein theta	YWHAQ	0.881554
Heat shock protein 105 kDa	HSPH1	0.881006
Protein transport protein Sec31A	SEC31A	0.880905
V-type proton ATPase catalytic subunit A	ATP6V1A	0.880116
60S ribosomal protein L29	RPL29	0.877338
Ezrin	EZR	0.875556
Phosphorylase b kinase regulatory subunit beta	PHKB	0.875392
Tubulin beta-6 chain	TUBB6	0.874549
Heat shock 70 kDa protein 4	HSPA4	0.872319
14-3-3 protein zeta/delta	YWHAZ	0.871705
Nucleoside diphosphate kinase;Nucleoside diphosphate kinase B;Putative nucleoside diphosphate kinase	NME1-NME2	0.86993
Nicastrin	NCSTN	0.869384
Syntaxin-binding protein 3	STXBP3	0.868432
Ras-related protein Rab-23	RAB23	0.865854
Peroxiredoxin-6	PRDX6	0.864826
Brain acid soluble protein 1	BASP1	0.864721
Complement decay-accelerating factor	CD55	0.862279
Choline-phosphate cytidylyltransferase A	PCYT1A	0.861603
Niemann-Pick C1 protein	NPC1	0.861015
Transmembrane protein 50A	TMEM50A	0.859406
Cell division control protein 42 homolog	CDC42	0.857836
Leucine-rich repeat-containing protein 47	LRRC47	0.857293
CD81 antigen	CD81	0.855735
V-type proton ATPase 116 kDa subunit a isoform 2	ATP6V0A2	0.855208
Transferrin receptor protein 1;Transferrin receptor protein 1, serum form	TFRC	0.854727
Ras-related protein R-Ras2	RRAS2	0.852263
Rho GTPase-activating protein 1	ARHGAP1	0.851489
Guanine nucleotide-binding protein G(I)/G(S)/G(T) subunit beta-2	GNB2	0.851011
Equilibrative nucleoside transporter 1	SLC29A1	0.850614
Guanine nucleotide-binding protein subunit alpha-11	GNA11	0.849843
AP-2 complex subunit beta	AP2B1	0.848117
Guanine nucleotide-binding protein G(q) subunit alpha	GNAQ	0.847949
Solute carrier family 2, facilitated glucose transporter member 3;Solute carrier family 2, facilitated glucose transporter member 14	SLC2A3	0.846557
Plasma membrane calcium-transporting ATPase 1	ATP2B1	0.842062
Unconventional myosin-Ie	MYO1E	0.837406
Unconventional myosin-Ib	MYO1B	0.835906
Synaptosomal-associated protein;Synaptosomal-associated protein 23	SNAP23	0.834552
Triosephosphate isomerase	TPI1	0.834302
Brain-specific angiogenesis inhibitor 1-associated protein 2-like protein 1	BAIAP2L1	0.83314
Prostaglandin F2 receptor negative regulator	PTGFRN	0.832837
Probable ATP-dependent RNA helicase DDX20	DDX20	0.83276
Switch-associated protein 70	SWAP70	0.832041
Cytoplasmic FMR1-interacting protein 1	CYFIP1	0.831599
Gem-associated protein 5	GEMIN5	0.830002
Guanine nucleotide-binding protein subunit alpha-13	GNA13	0.829656
Nck-associated protein 1	NCKAP1	0.826372
Poliovirus receptor-related protein 2	PVRL2	0.821091
Annexin A2;Putative annexin A2-like protein;Annexin	ANXA2	0.820035
Guanine nucleotide-binding protein G(I)/G(S)/G(T) subunit beta-1	GNB1	0.813787
Hepatocyte growth factor receptor	MET	0.813432
Gem-associated protein 4	GEMIN4	0.812074
Ras-related protein Rab-9A	RAB9A	0.811428
GTPase NRas	NRAS	0.801234
Protein numb homolog	NUMB	0.800267
Syntenin-1	SDCBP	0.800083
Poliovirus receptor	PVR	0.799813
AP-2 complex subunit alpha-2	AP2A2	0.799247
Phosphatidylinositol-binding clathrin assembly protein	PICALM	0.796495
Ras-related protein Rab-35	RAB35	0.796029
Choline transporter-like protein 2	SLC44A2	0.795978
4-hydroxyphenylpyruvate dioxygenase	HPD	0.78855
Guanine nucleotide-binding protein G(k) subunit alpha	GNAI3	0.781533
AP-2 complex subunit mu	AP2M1	0.775873
THUMP domain-containing protein 1	THUMPD1	0.77435
Tyrosine-protein phosphatase non-receptor type 11	PTPN11	0.773709
	ACT	0.770232
Guanine nucleotide-binding protein G(s) subunit alpha isoforms XLas;Guanine nucleotide-binding protein G(s) subunit alpha isoforms short	GNAS	0.769293
Serine/threonine-protein kinase TAO3	TAOK3	0.769267
Scavenger receptor class B member 1	SCARB1	0.768652
Ras-related protein Rap-1b;Ras-related protein Rap-1b-like protein	RAP1B	0.768456
Low-density lipoprotein receptor	LDLR	0.764207
Tyrosine-protein kinase Lyn	LYN	0.763463
Sodium/potassium-transporting ATPase subunit beta-1	ATP1B1	0.761136
Sequestosome-1;Tyrosine-protein kinase receptor	SQSTM1	0.760496
Putative adenosylhomocysteinase 2;Adenosylhomocysteinase;Putative adenosylhomocysteinase 3	AHCYL1	0.756581
Fermitin family homolog 2	FERMT2	0.751718
Annexin A1;Annexin	ANXA1	0.750002
Desmoglein-2	DSG2	0.747082
Zinc transporter 1	SLC30A1	0.746455
AP-2 complex subunit alpha-1	AP2A1	0.745719
Neutral amino acid transporter A	SLC1A4	0.744849
Thioredoxin-like protein 1	TXNL1	0.734638
Band 4.1-like protein 2	EPB41L2	0.729818
Tyrosine-protein kinase Fyn	FYN	0.72546
Integrin alpha-V;Integrin alpha-V heavy chain;Integrin alpha-V light chain	ITGAV	0.72483
Rho-related GTP-binding protein RhoB	RHOB	0.723481
Rab GDP dissociation inhibitor beta	GDI2	0.722891
Guanine nucleotide-binding protein G(I)/G(S)/G(O) subunit gamma-12;Guanine nucleotide-binding protein subunit gamma	GNG12	0.720107
Sodium/potassium-transporting ATPase subunit alpha-1	ATP1A1	0.718531
Arrestin domain-containing protein 1	ARRDC1	0.715711
Endophilin-B1	SH3GLB1	0.707096
Copine-3	CPNE3	0.706512
Aldehyde dehydrogenase family 3 member B1;Aldehyde dehydrogenase	ALDH3B1	0.705633
Tyrosine-protein kinase Yes	YES1	0.704435
Cathepsin D;Cathepsin D light chain;Cathepsin D heavy chain	CTSD	0.703352
Integrin beta-5;Integrin beta	ITGB5	0.702851
Vesicle-trafficking protein SEC22b	SEC22B	0.697646
Vang-like protein 1	VANGL1	0.696634
Monocarboxylate transporter 1	SLC16A1	0.693541
Sodium/potassium-transporting ATPase subunit beta-3	ATP1B3	0.660171
Solute carrier family 2, facilitated glucose transporter member 1	SLC2A1	0.634975
Stonin-2	STON2	0.625458
Procollagen-lysine,2-oxoglutarate 5-dioxygenase 2	PLOD2	0.508772
Putative serine protease 56	PRSS56	0.495929
Neurogenic locus notch homolog protein 2;Notch 2 extracellular truncation;Notch 2 intracellular domain	NOTCH2	0.466168
Protein tyrosine phosphatase type IVA 1	PTP4A1	0.36496
