# Supplementary material for: Role of the AP-5 adaptor protein complex in late endosome-to-Golgi retrieval
Source: PLoS Biol. 2018 Jan 30;16(1):e2004411. doi: 10.1371/journal.pbio.2004411 (PMC5806898; doi:10.1371/journal.pbio.2004411)
Supplement: S3 Data — Note that SPG15 was identified by its alternative name, ZFYVE26. SPG, spastic paraplegia gene. (XLSX) [file pbio.2004411.s005.xlsx]

## Sheet: SPG 15 PD data with imputation
Majority protein IDs	Gene names	Protein names	Fasta headers	LFQ GST_1	LFQ GST_2	LFQ GST_3A	LFQ GST_3B	LFQ SPG15_1	LFQ SPG15_2	LFQ SPG15_3	MS count GST_1	MS count GST_2	MS count GST_3A	MS count GST_3B	MS count SPG15_1	MS count SPG15_2	MS count SPG15_3
O95573	ACSL3	Long-chain-fatty-acid--CoA ligase 3	sp|O95573|ACSL3_HUMAN Long-chain-fatty-acid--CoA ligase 3 OS=Homo sapiens GN=ACSL3 PE=1 SV=3	18.8681	20.3079	19.6557	21.4818	22.8932	21.5309	22.1734	0	0	0	0	3	4	6
P60709;P63261;I3L3I0;I3L1U9	ACTB;ACTG1	Actin, cytoplasmic 1;Actin, cytoplasmic 1, N-terminally processed;Actin, cytoplasmic 2;Actin, cytoplasmic 2, N-terminally processed	sp|P60709|ACTB_HUMAN Actin, cytoplasmic 1 OS=Homo sapiens GN=ACTB PE=1 SV=1;sp|P63261|ACTG_HUMAN Actin, cytoplasmic 2 OS=Homo sapiens GN=ACTG1 PE=1 SV=1;tr|I3L3I0|I3L3I0_HUMAN Actin, cytoplasmic 2 (Fragment) OS=Homo sapiens GN=ACTG1 PE=1 SV=1;tr|I3L1U9|I3L	26.2891	25.3778	25.1795	25.7771	24.4551	25.4105	26.4282	43	12	16	10	10	7	8
Q2VPB7	AP5B1	AP-5 complex subunit beta-1	sp|Q2VPB7|AP5B1_HUMAN AP-5 complex subunit beta-1 OS=Homo sapiens GN=AP5B1 PE=1 SV=4	19.2493	27.2803	21.4058	20.2419	20.0804	19.4549	19.2486	0	11	0	2	0	3	0
P16615;H7C5W9	ATP2A2	Sarcoplasmic/endoplasmic reticulum calcium ATPase 2	sp|P16615|AT2A2_HUMAN Sarcoplasmic/endoplasmic reticulum calcium ATPase 2 OS=Homo sapiens GN=ATP2A2 PE=1 SV=1;tr|H7C5W9|H7C5W9_HUMAN Sarcoplasmic/endoplasmic reticulum calcium ATPase 2 (Fragment) OS=Homo sapiens GN=ATP2A2 PE=1 SV=1	21.3321	19.0605	18.7306	20.9006	22.1488	22.0088	24.3844	3	0	0	0	10	4	10
P25705;K7EK77	ATP5A1	ATP synthase subunit alpha, mitochondrial	sp|P25705|ATPA_HUMAN ATP synthase subunit alpha, mitochondrial OS=Homo sapiens GN=ATP5A1 PE=1 SV=1;tr|K7EK77|K7EK77_HUMAN ATP synthase subunit alpha, mitochondrial (Fragment) OS=Homo sapiens GN=ATP5A1 PE=1 SV=1	23.7286	19.5449	21.9423	21.8113	25.065	20.4902	18.7859	7	1	3	3	12	1	2
F8VPD4;P27708	CAD	CAD protein;Glutamine-dependent carbamoyl-phosphate synthase;Aspartate carbamoyltransferase;Dihydroorotase	tr|F8VPD4|F8VPD4_HUMAN CAD protein OS=Homo sapiens GN=CAD PE=1 SV=1;sp|P27708|PYR1_HUMAN CAD protein OS=Homo sapiens GN=CAD PE=1 SV=3	23.2302	20.0931	19.7341	18.8306	24.0443	23.7077	21.4526	8	0	0	0	10	4	3
P16152	CBR1	Carbonyl reductase [NADPH] 1	sp|P16152|CBR1_HUMAN Carbonyl reductase [NADPH] 1 OS=Homo sapiens GN=CBR1 PE=1 SV=3	31.9983	31.995	31.1115	31.4184	29.57	29.8959	25.9694	167	139	90	62	47	61	7
A0A087WVQ6;Q00610	CLTC	Clathrin heavy chain;Clathrin heavy chain 1	tr|A0A087WVQ6|A0A087WVQ6_HUMAN Clathrin heavy chain OS=Homo sapiens GN=CLTC PE=1 SV=1;sp|Q00610|CLH1_HUMAN Clathrin heavy chain 1 OS=Homo sapiens GN=CLTC PE=1 SV=5	27.5969	18.8037	22.0292	20.4228	25.7796	22.0054	20.7876	45	2	5	2	28	3	3
P53621	COPA	Coatomer subunit alpha;Xenin;Proxenin	sp|P53621|COPA_HUMAN Coatomer subunit alpha OS=Homo sapiens GN=COPA PE=1 SV=2	22.882	20.4155	22.9882	22.6074	22.3129	20.5954	24.4362	3	0	6	4	7	2	13
P50416	CPT1A	Carnitine O-palmitoyltransferase 1, liver isoform	sp|P50416|CPT1A_HUMAN Carnitine O-palmitoyltransferase 1, liver isoform OS=Homo sapiens GN=CPT1A PE=1 SV=2	19.3988	21.1991	18.4395	19.8457	20.9388	20.9243	21.1765	0	0	0	0	3	2	4
P09172	DBH	Dopamine beta-hydroxylase;Soluble dopamine beta-hydroxylase	sp|P09172|DOPO_HUMAN Dopamine beta-hydroxylase OS=Homo sapiens GN=DBH PE=1 SV=3	18.6867	20.6078	19.5133	20.6613	23.5869	23.2961	23.4298	1	0	0	0	6	3	9
Q14195	DPYSL3	Dihydropyrimidinase-related protein 3	sp|Q14195|DPYL3_HUMAN Dihydropyrimidinase-related protein 3 OS=Homo sapiens GN=DPYSL3 PE=1 SV=1	22.6096	25.2535	18.9657	22.6971	22.9098	23.3239	21.5292	4	21	2	3	5	6	1
Q14204	DYNC1H1	Cytoplasmic dynein 1 heavy chain 1	sp|Q14204|DYHC1_HUMAN Cytoplasmic dynein 1 heavy chain 1 OS=Homo sapiens GN=DYNC1H1 PE=1 SV=5	26.0233	21.432	20.8816	21.9021	28.1747	25.2426	25.8361	38	0	3	0	102	18	34
P68104;A0A087WVQ9;Q5VTE0;A0A087WV01	EEF1A1;EEF1A1P5	Elongation factor 1-alpha 1;Putative elongation factor 1-alpha-like 3;Elongation factor 1-alpha	sp|P68104|EF1A1_HUMAN Elongation factor 1-alpha 1 OS=Homo sapiens GN=EEF1A1 PE=1 SV=1;tr|A0A087WVQ9|A0A087WVQ9_HUMAN Elongation factor 1-alpha 1 OS=Homo sapiens GN=EEF1A1 PE=1 SV=1;sp|Q5VTE0|EF1A3_HUMAN Putative elongation factor 1-alpha-like 3 OS=Homo sap	24.7024	23.976	24.8904	20.7704	22.1395	25.2996	24.3307	12	4	4	2	5	4	4
Q05639	EEF1A2	Elongation factor 1-alpha 2	sp|Q05639|EF1A2_HUMAN Elongation factor 1-alpha 2 OS=Homo sapiens GN=EEF1A2 PE=1 SV=1	27.8203	28.459	28.4073	27.4234	26.3861	26.7771	25.452	49	27	23	17	15	9	9
P26641	EEF1G	Elongation factor 1-gamma	sp|P26641|EF1G_HUMAN Elongation factor 1-gamma OS=Homo sapiens GN=EEF1G PE=1 SV=3	30.2759	30.0864	30.0479	28.5682	28.0349	28.4194	24.417	72	50	42	33	25	30	7
P07814;V9GYZ6	EPRS	Bifunctional glutamate/proline--tRNA ligase;Glutamate--tRNA ligase;Proline--tRNA ligase	sp|P07814|SYEP_HUMAN Bifunctional glutamate/proline--tRNA ligase OS=Homo sapiens GN=EPRS PE=1 SV=5;tr|V9GYZ6|V9GYZ6_HUMAN Bifunctional glutamate/proline--tRNA ligase (Fragment) OS=Homo sapiens GN=EPRS PE=1 SV=1	25.5551	20.7382	18.3654	20.8896	23.3239	22.6518	22.1673	30	0	1	0	10	4	3
A0A0U1RQF0;P49327	FASN	Fatty acid synthase;[Acyl-carrier-protein] S-acetyltransferase;[Acyl-carrier-protein] S-malonyltransferase;3-oxoacyl-[acyl-carrier-protein] synthase;3-oxoacyl-[acyl-carrier-protein] reductase;3-hydroxyacyl-[acyl-carrier-protein] dehydratase;Enoyl-[acyl-carrier-protein] reductase;Oleoyl-[acyl-carrier-protein] hydrolase	tr|A0A0U1RQF0|A0A0U1RQF0_HUMAN Fatty acid synthase OS=Homo sapiens GN=FASN PE=1 SV=1;sp|P49327|FAS_HUMAN Fatty acid synthase OS=Homo sapiens GN=FASN PE=1 SV=3	23.8385	24.2021	19.5024	19.9067	24.7024	26.4073	23.0805	8	7	0	0	14	22	7
Q5HY54;P21333;A0A087WWY3;Q60FE5	FLNA	Filamin-A	tr|Q5HY54|Q5HY54_HUMAN Filamin-A OS=Homo sapiens GN=FLNA PE=1 SV=1;sp|P21333|FLNA_HUMAN Filamin-A OS=Homo sapiens GN=FLNA PE=1 SV=4;tr|A0A087WWY3|A0A087WWY3_HUMAN Filamin-A OS=Homo sapiens GN=FLNA PE=1 SV=1;tr|Q60FE5|Q60FE5_HUMAN Filamin A OS=Homo sapiens	24.945	23.0426	21.5261	19.7525	24.867	25.8811	23.1174	18	2	2	0	14	14	5
Q92616	GCN1L1	Translational activator GCN1	sp|Q92616|GCN1_HUMAN eIF-2-alpha kinase activator GCN1 OS=Homo sapiens GN=GCN1 PE=1 SV=6	26.3679	20.6299	21.3097	22.3119	27.4862	26.4234	26.2891	36	0	1	0	60	16	36
Q9HAV7	GRPEL1	GrpE protein homolog 1, mitochondrial	sp|Q9HAV7|GRPE1_HUMAN GrpE protein homolog 1, mitochondrial OS=Homo sapiens GN=GRPEL1 PE=1 SV=2	18.3446	22.5048	18.0291	21.6503	19.5928	21.2026	19.5236	0	0	0	0	0	1	0
O15217	GSTA4	Glutathione S-transferase A4	sp|O15217|GSTA4_HUMAN Glutathione S-transferase A4 OS=Homo sapiens GN=GSTA4 PE=1 SV=1	27.5826	28.0137	27.1214	28.1065	21.7512	24.867	20.4709	33	22	10	10	2	6	0
P28161;E9PHN7;E9PHN6;F6XZQ7;E9PLF1	GSTM2	Glutathione S-transferase Mu 2	sp|P28161|GSTM2_HUMAN Glutathione S-transferase Mu 2 OS=Homo sapiens GN=GSTM2 PE=1 SV=2;tr|E9PHN7|E9PHN7_HUMAN Glutathione S-transferase Mu 2 OS=Homo sapiens GN=GSTM2 PE=1 SV=2;tr|E9PHN6|E9PHN6_HUMAN Glutathione S-transferase Mu 2 OS=Homo sapiens GN=GSTM2	28.8142	27.7129	26.8741	27.019	21.0653	26.189	19.6281	90	50	22	13	2	7	0
P21266;A0A0A0MTN3	GSTM3	Glutathione S-transferase Mu 3	sp|P21266|GSTM3_HUMAN Glutathione S-transferase Mu 3 OS=Homo sapiens GN=GSTM3 PE=1 SV=3;tr|A0A0A0MTN3|A0A0A0MTN3_HUMAN Glutathione S-transferase Mu 3 OS=Homo sapiens GN=GSTM3 PE=1 SV=1	30.8157	30.9117	28.8829	28.7195	25.3135	29.0711	19.2973	97	133	40	19	11	33	4
P09211;A8MX94	GSTP1	Glutathione S-transferase P	sp|P09211|GSTP1_HUMAN Glutathione S-transferase P OS=Homo sapiens GN=GSTP1 PE=1 SV=2;tr|A8MX94|A8MX94_HUMAN Glutathione S-transferase P OS=Homo sapiens GN=GSTP1 PE=1 SV=1	33.1377	32.1753	32.6586	33.7453	29.6216	31.7211	31.2924	302	175	85	75	61	75	40
B2R4S9;U3KQK0;Q99880;Q99879;Q99877;Q93079;Q5QNW6;P62807;P58876;Q96A08	HIST1H2BI;HIST1H2BN;HIST1H2BL;HIST1H2BM;HIST1H2BH;HIST2H2BF;HIST1H2BC;HIST1H2BD;HIST1H2BA	Histone H2B;Histone H2B type 1-L;Histone H2B type 1-M;Histone H2B type 1-N;Histone H2B type 1-H;Histone H2B type 2-F;Histone H2B type 1-C/E/F/G/I;Histone H2B type 1-D;Histone H2B type 1-A	tr|B2R4S9|B2R4S9_HUMAN Histone H2B OS=Homo sapiens GN=HIST1H2BG PE=2 SV=1;tr|U3KQK0|U3KQK0_HUMAN Histone H2B OS=Homo sapiens GN=HIST1H2BN PE=1 SV=1;sp|Q99880|H2B1L_HUMAN Histone H2B type 1-L OS=Homo sapiens GN=HIST1H2BL PE=1 SV=3;sp|Q99879|H2B1M_HUMAN Hist	26.1871	23.8764	23.5638	25.5105	21.1381	19.761	20.1101	16	3	3	4	1	0	0
A0A087X0X3;P52272;M0QZM1	HNRNPM	Heterogeneous nuclear ribonucleoprotein M	tr|A0A087X0X3|A0A087X0X3_HUMAN Heterogeneous nuclear ribonucleoprotein M OS=Homo sapiens GN=HNRNPM PE=1 SV=1;sp|P52272|HNRPM_HUMAN Heterogeneous nuclear ribonucleoprotein M OS=Homo sapiens GN=HNRNPM PE=1 SV=3;tr|M0QZM1|M0QZM1_HUMAN Heterogeneous nuclear ri	22.7119	21.068	22.8073	23.2361	22.3321	21.8913	20.2751	6	1	3	6	7	2	0
P08238	HSP90AB1	Heat shock protein HSP 90-beta	sp|P08238|HS90B_HUMAN Heat shock protein HSP 90-beta OS=Homo sapiens GN=HSP90AB1 PE=1 SV=4	25.0062	23.1612	23.0854	22.9495	27.189	28.3828	26.8858	17	2	3	5	44	29	44
A0A0G2JIW1;P0DMV9;P0DMV8;V9GZ37	HSPA1B;HSPA1A	Heat shock 70 kDa protein 1B;Heat shock 70 kDa protein 1A	tr|A0A0G2JIW1|A0A0G2JIW1_HUMAN Heat shock 70 kDa protein 1B OS=Homo sapiens GN=HSPA1B PE=1 SV=1;sp|P0DMV9|HS71B_HUMAN Heat shock 70 kDa protein 1B OS=Homo sapiens GN=HSPA1B PE=1 SV=1;sp|P0DMV8|HS71A_HUMAN Heat shock 70 kDa protein 1A OS=Homo sapiens GN=HSP	24.6375	26.3992	26.9088	26.346	26.4629	26.2679	26.5135	11	26	32	24	18	20	29
P11021	HSPA5	78 kDa glucose-regulated protein	sp|P11021|GRP78_HUMAN 78 kDa glucose-regulated protein OS=Homo sapiens GN=HSPA5 PE=1 SV=2	25.0854	27.3992	27.6931	27.2625	26.9203	27.8264	27.8081	17	51	62	39	30	44	63
P11142;E9PKE3;E9PNE6;A8K7Q2;E9PN89	HSPA8	Heat shock cognate 71 kDa protein	sp|P11142|HSP7C_HUMAN Heat shock cognate 71 kDa protein OS=Homo sapiens GN=HSPA8 PE=1 SV=1;tr|E9PKE3|E9PKE3_HUMAN Heat shock cognate 71 kDa protein OS=Homo sapiens GN=HSPA8 PE=1 SV=1;tr|E9PNE6|E9PNE6_HUMAN Heat shock cognate 71 kDa protein OS=Homo sapiens	28.5128	29.5147	29.9814	29.5184	30.0084	30.1724	30.4532	81	71	95	68	66	77	120
P38646	HSPA9	Stress-70 protein, mitochondrial	sp|P38646|GRP75_HUMAN Stress-70 protein, mitochondrial OS=Homo sapiens GN=HSPA9 PE=1 SV=2	20.3857	26.4488	26.8264	27.4629	22.7203	25.3444	25.2821	2	31	35	27	5	15	17
P10809	HSPD1	60 kDa heat shock protein, mitochondrial	sp|P10809|CH60_HUMAN 60 kDa heat shock protein, mitochondrial OS=Homo sapiens GN=HSPD1 PE=1 SV=2	24.5225	22.3752	21.0559	22.6671	27.7389	23.5754	22.5165	7	5	3	3	36	7	1
P11717	IGF2R	Cation-independent mannose-6-phosphate receptor	sp|P11717|MPRI_HUMAN Cation-independent mannose-6-phosphate receptor OS=Homo sapiens GN=IGF2R PE=1 SV=3	19.434	20.5348	18.1886	19.6059	26.1015	24.824	26.6865	1	0	0	0	25	8	37
P04264	KRT1	Keratin, type II cytoskeletal 1	sp|P04264|K2C1_HUMAN Keratin, type II cytoskeletal 1 OS=Homo sapiens GN=KRT1 PE=1 SV=6	30.3828	30.2535	29.9259	30.0737	30.0864	30.1842	30.1483	122	81	117	111	83	81	118
P35908	KRT2	Keratin, type II cytoskeletal 2 epidermal	sp|P35908|K22E_HUMAN Keratin, type II cytoskeletal 2 epidermal OS=Homo sapiens GN=KRT2 PE=1 SV=2	28.3066	28.0453	28.8653	28.7581	28.3828	27.4707	27.9705	66	62	83	58	45	24	44
O43813;E9PHS0	LANCL1	LanC-like protein 1	sp|O43813|LANC1_HUMAN LanC-like protein 1 OS=Homo sapiens GN=LANCL1 PE=1 SV=1;tr|E9PHS0|E9PHS0_HUMAN LanC-like protein 1 (Fragment) OS=Homo sapiens GN=LANCL1 PE=1 SV=1	28.7958	28.5609	28.1937	28.8623	28.5969	26.5609	20.0733	45	33	22	13	18	8	0
P02545	LMNA	Prelamin-A/C;Lamin-A/C	sp|P02545|LMNA_HUMAN Prelamin-A/C OS=Homo sapiens GN=LMNA PE=1 SV=1	22.5475	22.1612	19.3138	24.3645	20.0758	21.3887	19.5889	7	5	0	8	0	0	0
Q7L5N7;H3BU68	LPCAT2	Lysophosphatidylcholine acyltransferase 2	sp|Q7L5N7|PCAT2_HUMAN Lysophosphatidylcholine acyltransferase 2 OS=Homo sapiens GN=LPCAT2 PE=1 SV=1;tr|H3BU68|H3BU68_HUMAN Lysophosphatidylcholine acyltransferase 2 (Fragment) OS=Homo sapiens GN=LPCAT2 PE=1 SV=2	19.6111	20.0603	20.3646	21.0288	20.81	19.9192	21.7389	0	0	0	0	0	1	4
P42704	LRPPRC	Leucine-rich PPR motif-containing protein, mitochondrial	sp|P42704|LPPRC_HUMAN Leucine-rich PPR motif-containing protein, mitochondrial OS=Homo sapiens GN=LRPPRC PE=1 SV=3	22.6779	21.0901	19.6516	22.8485	22.6475	21.9423	23.9043	8	0	0	0	5	6	11
Q9Y383;A0A0A6YYC3;A0A0A6YYJ8	LUC7L2;C7orf55-LUC7L2	Putative RNA-binding protein Luc7-like 2	sp|Q9Y383|LC7L2_HUMAN Putative RNA-binding protein Luc7-like 2 OS=Homo sapiens GN=LUC7L2 PE=1 SV=2;tr|A0A0A6YYC3|A0A0A6YYC3_HUMAN Protein C7orf55-LUC7L2 OS=Homo sapiens GN=C7orf55-LUC7L2 PE=4 SV=1;tr|A0A0A6YYJ8|A0A0A6YYJ8_HUMAN Putative RNA-binding protein	24.275	19.473	20.0709	19.6679	23.48	24.6865	22.5638	11	2	1	0	6	5	2
P33993	MCM7	DNA replication licensing factor MCM7	sp|P33993|MCM7_HUMAN DNA replication licensing factor MCM7 OS=Homo sapiens GN=MCM7 PE=1 SV=4	20.929	19.5907	19.8058	21.6198	19.9742	21.1457	21.928	0	0	0	0	2	4	3
P55081	MFAP1	Microfibrillar-associated protein 1	sp|P55081|MFAP1_HUMAN Microfibrillar-associated protein 1 OS=Homo sapiens GN=MFAP1 PE=1 SV=2	20.0077	22.8385	22.8132	24.1174	19.8285	20.7667	19.0359	0	4	5	4	1	0	0
P14618;H3BTN5;B4DNK4;H3BQ34;H3BR70	PKM	Pyruvate kinase PKM;Pyruvate kinase	sp|P14618|KPYM_HUMAN Pyruvate kinase PKM OS=Homo sapiens GN=PKM PE=1 SV=4;tr|H3BTN5|H3BTN5_HUMAN Pyruvate kinase (Fragment) OS=Homo sapiens GN=PKM PE=1 SV=1;tr|B4DNK4|B4DNK4_HUMAN Pyruvate kinase OS=Homo sapiens GN=PKM PE=1 SV=1;tr|H3BQ34|H3BQ34_HUMAN Pyru	20.5033	18.8104	20.7658	19.7473	21.5685	25.8118	24.7645	0	2	0	1	2	32	12
P78527	PRKDC	DNA-dependent protein kinase catalytic subunit	sp|P78527|PRKDC_HUMAN DNA-dependent protein kinase catalytic subunit OS=Homo sapiens GN=PRKDC PE=1 SV=3	26.5165	20.1338	22.6865	21.7905	28.5352	28.2979	28.5573	36	0	5	0	101	48	87
A0A0J9YYL3;A0A0J9YVP6;A0A0J9YXJ8;A0A0J9YXX5;Q9UHX1;A0A0J9YVR6;E9PQ56;A0A0J9YWM1;H0YEM1	PUF60	Poly(U)-binding-splicing factor PUF60	tr|A0A0J9YYL3|A0A0J9YYL3_HUMAN Poly(U)-binding-splicing factor PUF60 (Fragment) OS=Homo sapiens GN=PUF60 PE=1 SV=1;tr|A0A0J9YVP6|A0A0J9YVP6_HUMAN Poly(U)-binding-splicing factor PUF60 (Fragment) OS=Homo sapiens GN=PUF60 PE=1 SV=1;tr|A0A0J9YXJ8|A0A0J9YXJ8_H	23.4425	23.9933	24.918	23.7492	22.7856	23.5869	22.4972	10	9	15	11	3	9	3
P62269	RPS18	40S ribosomal protein S18	sp|P62269|RS18_HUMAN 40S ribosomal protein S18 OS=Homo sapiens GN=RPS18 PE=1 SV=3	21.928	23.5404	19.2429	21.8112	23.1596	22.8327	20.5753	3	3	0	1	2	2	0
P39019;A0A075B6E2	RPS19	40S ribosomal protein S19	sp|P39019|RS19_HUMAN 40S ribosomal protein S19 OS=Homo sapiens GN=RPS19 PE=1 SV=2;tr|A0A075B6E2|A0A075B6E2_HUMAN 40S ribosomal protein S19 OS=Homo sapiens GN=RPS19 PE=1 SV=1	21.5356	20.5761	22.5261	22.6822	23.6865	18.8071	20.138	4	0	4	3	3	2	0
P23396;E9PL09;E9PPU1;F2Z2S8;H0YCJ7;H0YEU2;E9PQ96;E9PJH4;E9PK82	RPS3	40S ribosomal protein S3	sp|P23396|RS3_HUMAN 40S ribosomal protein S3 OS=Homo sapiens GN=RPS3 PE=1 SV=2;tr|E9PL09|E9PL09_HUMAN 40S ribosomal protein S3 OS=Homo sapiens GN=RPS3 PE=1 SV=1;tr|E9PPU1|E9PPU1_HUMAN 40S ribosomal protein S3 OS=Homo sapiens GN=RPS3 PE=1 SV=1;tr|F2Z2S8|F2Z	21.8764	21.031	19.9572	19.3696	18.1919	20.6105	23.5638	1	0	0	0	0	0	4
A6NKG5	RTL1	Retrotransposon-like protein 1	sp|A6NKG5|RTL1_HUMAN Retrotransposon-like protein 1 OS=Homo sapiens GN=RTL1 PE=3 SV=3	26.8858	20.2257	20.2357	19.2819	25.9803	24.4676	25.767	29	1	0	0	30	7	22
Q9Y230;M0R0Y3;X6R2L4	RUVBL2	RuvB-like 2	sp|Q9Y230|RUVB2_HUMAN RuvB-like 2 OS=Homo sapiens GN=RUVBL2 PE=1 SV=3;tr|M0R0Y3|M0R0Y3_HUMAN RuvB-like helicase OS=Homo sapiens GN=RUVBL2 PE=1 SV=1;tr|X6R2L4|X6R2L4_HUMAN RuvB-like helicase OS=Homo sapiens GN=RUVBL2 PE=1 SV=1	21.5165	19.689	21.1206	19.4615	19.3127	18.132	19.8112	3	0	2	0	0	0	0
P12236	SLC25A6	ADP/ATP translocase 3;ADP/ATP translocase 3, N-terminally processed	sp|P12236|ADT3_HUMAN ADP/ATP translocase 3 OS=Homo sapiens GN=SLC25A6 PE=1 SV=4	20.8498	20.6333	20.5293	21.2168	23.3239	19.9207	25.2926	0	0	0	0	2	0	12
O75643	SNRNP200	U5 small nuclear ribonucleoprotein 200 kDa helicase	sp|O75643|U520_HUMAN U5 small nuclear ribonucleoprotein 200 kDa helicase OS=Homo sapiens GN=SNRNP200 PE=1 SV=2	24.4984	22.4375	22.4221	20.3187	23.7695	25.1371	22.6342	12	3	4	2	11	8	4
Q01082;A0A087WUZ3	SPTBN1	Spectrin beta chain, non-erythrocytic 1	sp|Q01082|SPTB2_HUMAN Spectrin beta chain, non-erythrocytic 1 OS=Homo sapiens GN=SPTBN1 PE=1 SV=2;tr|A0A087WUZ3|A0A087WUZ3_HUMAN Spectrin beta chain, non-erythrocytic 1 OS=Homo sapiens GN=SPTBN1 PE=1 SV=1	26.2589	21.9207	20.8876	18.8845	24.7745	23.0509	20.9742	36	3	3	1	20	6	2
P08240	SRPR	Signal recognition particle receptor subunit alpha	sp|P08240|SRPRA_HUMAN Signal recognition particle receptor subunit alpha OS=Homo sapiens GN=SRPRA PE=1 SV=2	18.534	19.8685	18.3951	22.1344	23.7182	22.2764	23.9134	0	0	0	0	13	4	11
P68363	TUBA1B	Tubulin alpha-1B chain	sp|P68363|TBA1B_HUMAN Tubulin alpha-1B chain OS=Homo sapiens GN=TUBA1B PE=1 SV=1	27.3992	26.3239	26.6865	25.3943	28.6146	28.8294	28.1214	46	15	14	10	43	30	37
Q5JP53;P07437;Q5ST81	TUBB	Tubulin beta chain	tr|Q5JP53|Q5JP53_HUMAN Tubulin beta chain OS=Homo sapiens GN=TUBB PE=1 SV=1;sp|P07437|TBB5_HUMAN Tubulin beta chain OS=Homo sapiens GN=TUBB PE=1 SV=2;tr|Q5ST81|Q5ST81_HUMAN Tubulin beta chain OS=Homo sapiens GN=TUBB PE=1 SV=1	27.4073	25.976	26.632	25.3204	28.4433	27.6798	28.3494	55	17	24	11	57	35	49
Q9BVA1	TUBB2B	Tubulin beta-2B chain	sp|Q9BVA1|TBB2B_HUMAN Tubulin beta-2B chain OS=Homo sapiens GN=TUBB2B PE=1 SV=1	22.4298	19.7784	16.7252	21.6641	23.8093	23.3101	23.8764	3	0	0	0	4	2	4
P68371	TUBB4B	Tubulin beta-4B chain	sp|P68371|TBB4B_HUMAN Tubulin beta-4B chain OS=Homo sapiens GN=TUBB4B PE=1 SV=1	24.1642	22.5615	22.5869	23.0902	23.8385	24.5926	24.2679	5	2	2	2	6	6	10
P49411	TUFM	Elongation factor Tu, mitochondrial	sp|P49411|EFTU_HUMAN Elongation factor Tu, mitochondrial OS=Homo sapiens GN=TUFM PE=1 SV=2	20.3101	20.0821	21.6409	19.9332	19.7201	21.2877	18.1187	1	2	3	1	1	3	0
P08670;B0YJC4;B0YJC5	VIM	Vimentin	sp|P08670|VIME_HUMAN Vimentin OS=Homo sapiens GN=VIM PE=1 SV=4;tr|B0YJC4|B0YJC4_HUMAN Vimentin OS=Homo sapiens GN=VIM PE=1 SV=1;tr|B0YJC5|B0YJC5_HUMAN Vimentin OS=Homo sapiens GN=VIM PE=1 SV=1	27.1604	26.6998	21.5117	29.708	18.5659	19.8114	19.6821	29	23	5	21	1	0	3
O14980	XPO1	Exportin-1	sp|O14980|XPO1_HUMAN Exportin-1 OS=Homo sapiens GN=XPO1 PE=1 SV=1	20.0565	21.4281	18.0182	19.9317	22.7327	22.2302	22.9243	2	0	0	0	6	5	5
P27348;E9PG15	YWHAQ	14-3-3 protein theta	sp|P27348|1433T_HUMAN 14-3-3 protein theta OS=Homo sapiens GN=YWHAQ PE=1 SV=1;tr|E9PG15|E9PG15_HUMAN 14-3-3 protein theta (Fragment) OS=Homo sapiens GN=YWHAQ PE=1 SV=1	18.3042	21.2842	19.5269	18.9228	20.8987	19.7298	18.8877	0	0	0	0	1	0	1
G3V2D8;Q68DK2;G3V230	ZFYVE26	Zinc finger FYVE domain-containing protein 26	tr|G3V2D8|G3V2D8_HUMAN Zinc finger FYVE domain-containing protein 26 OS=Homo sapiens GN=ZFYVE26 PE=1 SV=1;sp|Q68DK2|ZFY26_HUMAN Zinc finger FYVE domain-containing protein 26 OS=Homo sapiens GN=ZFYVE26 PE=1 SV=3;tr|G3V230|G3V230_HUMAN Zinc finger FYVE domai	18.392	25.3307	24.4041	20.5319	33.3303	32.622	33.7252	0	7	10	1	184	90	221

## Sheet: Notes
			Data for Figure 8a
		1	Data were filtered for known contaminants, reverse hits and proteins only identified by site.
		2	Data were log-transformed.
		3	GST and SPG15 samples were grouped.
		4	Missing data were imputed in Perseus software from a normal distribution (down shift 1.8, width 0.3 SD).
		5	Data were analysed in Perseus software with a two-sample ttest.
