# Supplementary material for: Role of the AP-5 adaptor protein complex in late endosome-to-Golgi retrieval
Source: PLoS Biol. 2018 Jan 30;16(1):e2004411. doi: 10.1371/journal.pbio.2004411 (PMC5806898; doi:10.1371/journal.pbio.2004411)
Supplement: S4 Data — (XLSX) [file pbio.2004411.s006.xlsx]

## Sheet: Figure 2D
			expt 1	expt2	expt3	mean	SD	SE n=3
	SpotCount	control	1.04445	1.00409	0.951458	1	0.0466322	0.026955
		VPS35 kd	1.904	1.84411	1.59567	1.78126	0.163491	0.0945037
	SpotTotalArea	control	1.04537	0.983226	0.971409	1	0.0397292	0.0229648
		VPS35 kd	2.19173	2.13568	1.92247	2.08329	0.142068	0.0821201
	SpotTotalIntens	control	1.07491	0.972886	0.952205	1	0.0656918	0.0379721
		VPS35 kd	2.14036	2.13387	2.00312	2.09245	0.0774305	0.0447575

## Sheet: Figure 3D
	expt 1	expt 2	expt 3	expt4	mean	SD	SE n=4
con	0.970931	1.02019	1.04062	0.968259	1	0.0361029	0.0180515
KO1	1.46513	1.54339	1.55582	1.65424	1.55464	0.0775879	0.038794
KO2	1.44309	1.31558	1.28271	1.25666	1.32451	0.0826494	0.0413247

## Sheet: Figure 4B
	expt 1	expt 2	expt 3	expt 4	expt 5	expt 6	expt 7	mean	SD	SE n=7
con_con	1.01881	1.11857	1.04229	0.881922	0.864616	0.933439	1.14036	1	0.110001	0.041557
con_VPS35 kd	1.9366	1.74287	1.58944	1.31059	1.28421	1.27941	1.26954	1.48752	0.271024	0.102389
KO1_con	1.3743	1.52769	1.43022	1.19193	1.09348	1.13058	1.07851	1.26096	0.180619	0.0682354
KO1_VPS35 kd	1.67906	1.88827	1.79821	2.2	2.42583	2.39126	1.44119	1.97483	0.373821	0.141224

## Sheet: Figure 6F
	expt 1	expt 2	expt 3	expt 4	Mean	SD	SE n=4
con	0.949469	1.08686	1.03584	0.927834	1	0.074365	0.0371825
KO1	1.38622	1.2694	1.36557	1.46438	1.3714	0.0802166	0.0401083
KO2	1.67789	1.65732	1.61217	1.62137	1.64219	0.0307577	0.0153788

## Sheet: Figure 7B
	expt 1	expt 2	expt 3	mean	SD	SE n=3
con_con	1.0377	0.91623	1.04607	1	0.0726674	0.0420043
con_VPS35 kd	1.2102	1.40329	1.58586	1.39978	0.187857	0.108588
KO1_con	1.74377	1.37435	1.40593	1.50801	0.204778	0.118369
KO1_VPS35 kd	2.31856	2.22387	2.04747	2.19664	0.137583	0.0795276

## Sheet: Figure 9C
	expt 1	expt 2	expt 3	expt 4	Mean con	SD	SE n=3
con	0.997463	0.96459	1.01962	1.01833	1	0.0256978	0.0148542
con_sort kd	1.09871	0.94417	1.06454	1.0309	1.03458	0.0663273	0.0383395
KO1	1.28702	1.32909	1.23381	1.23602	1.27149	0.0455942	0.026355
KO1_sort kd	1.41358	1.55892	1.47879	1.51152	1.4907	0.0610379	0.035282
